# Supplementary material for: Covariation between homeodomain transcription factors and the shape of their DNA binding sites
Source: Nucleic Acids Res. 2013 Sep 27;42(1):430–41. doi: 10.1093/nar/gkt862 (PMC3874178; doi:10.1093/nar/gkt862)
Supplement: Supplementary Data [file supp_gkt862_nar-01013-m-2013-File008.xls]

## Sheet: Sheet1
Supplementary Table S7
Alx3_3418.2
Intercept	1A	1C	1G	1T	2A	2C	2G	2T	3A	3C	3G	3T	4A	4C	4G	4T	5A	5C	5G	5T	6A	6C	6G	6T	7A	7C	7G	7T	8A	8C	8G	8T	9A	9C	9G	9T	10A	10C	10G	10T	11A	11C	11G	11T	3MGW	4MGW	5MGW	6MGW	7MGW
0.648712	0	-0.0156376	-0.0139672	-0.00431774	0	-0.0299583	-0.0219808	-0.00653682	0	-0.0360611	-0.0388989	0.00110112	0	-0.044686	-0.0480143	0.0590618	0	-0.0740685	-0.112233	5.99911e-05	0	0	0	0	0	0	0	-0.0353839	0	-0.0216698	-0.0553921	0.0693049	0	-0.0733562	-0.0782958	-0.0318128	0	-0.0310559	-0.0218435	-0.0113931	0	-0.00944249	-0.00716809	0.00153516	0.0161746	-0.0120969	-0.00729987	0.0232829	0.0314371
Alx4_1744.1
Intercept	1A	1C	1G	1T	2A	2C	2G	2T	3A	3C	3G	3T	4A	4C	4G	4T	5A	5C	5G	5T	6A	6C	6G	6T	7A	7C	7G	7T	8A	8C	8G	8T	9A	9C	9G	9T	10A	10C	10G	10T	11A	11C	11G	11T	3MGW	4MGW	5MGW	6MGW	7MGW
1.60491	0	-0.0105752	-0.0105618	-0.00597325	0	-0.0168804	-0.0150652	-0.00317091	0	-0.023054	-0.0249357	-0.000452891	0	-0.0195786	-0.0301184	0.0589701	0	-0.0933993	-0.100156	-0.0379151	0	0	0	0	0	0	0	-0.0819981	0	0.00262119	-0.0303373	0.087147	0	-0.0523094	-0.0691769	-0.0319969	0	-0.0210721	-0.016711	-0.00922123	0	-0.00255216	-0.00518711	0.00280185	0.00840735	-0.00910338	-0.00259128	0.0366643	0.0256354
Arx_1738.2
Intercept	1A	1C	1G	1T	2A	2C	2G	2T	3A	3C	3G	3T	4A	4C	4G	4T	5A	5C	5G	5T	6A	6C	6G	6T	7A	7C	7G	7T	8A	8C	8G	8T	9A	9C	9G	9T	10A	10C	10G	10T	11A	11C	11G	11T	3MGW	4MGW	5MGW	6MGW	7MGW
3.19577	0	-0.0155324	-0.0111113	-0.00559786	0	-0.0192284	-0.013405	-5.06098e-05	0	-0.0133304	-0.0226293	0.00737586	0	-0.0325455	-0.0395327	0.0663708	0	-0.110749	-0.114344	-0.0605849	0	0	0	0	0	0	0	-0.19444	0	0.0249495	-0.0284957	0.131737	0	-0.0561604	-0.0684633	-0.0260321	0	-0.0153893	-0.0151019	-0.00292998	0	-0.000536794	-0.00272522	0.00478564	-0.0063919	-0.0100752	-0.00903554	0.0842325	0.0456861
Bapx1_2343.1
Intercept	1A	1C	1G	1T	2A	2C	2G	2T	3A	3C	3G	3T	4A	4C	4G	4T	5A	5C	5G	5T	6A	6C	6G	6T	7A	7C	7G	7T	8A	8C	8G	8T	9A	9C	9G	9T	10A	10C	10G	10T	11A	11C	11G	11T	3MGW	4MGW	5MGW	6MGW	7MGW
-0.704611	0	-0.00594406	-0.00918662	-0.00370384	0	-0.0126743	-0.0163761	-0.00485171	0	-0.0292426	-0.0425859	-0.00987334	0	-0.0981692	-0.0512513	0.000598814	0	-0.102308	-0.0739154	-0.0761552	0	0	0	0	0	0	0	0.0356667	0	-0.0182253	-0.000933537	0.0904742	0	-0.0478803	-0.00365819	-0.0250131	0	0.000534418	0.00712141	0.0095538	0	0.000430814	-0.000753782	0.00180801	0.0194909	-0.0101523	-0.000720763	0.0597001	0.0085625
Barhl1_2590.2
Intercept	1A	1C	1G	1T	2A	2C	2G	2T	3A	3C	3G	3T	4A	4C	4G	4T	5A	5C	5G	5T	6A	6C	6G	6T	7A	7C	7G	7T	8A	8C	8G	8T	9A	9C	9G	9T	10A	10C	10G	10T	11A	11C	11G	11T	3MGW	4MGW	5MGW	6MGW	7MGW
-0.464875	0	-0.00844157	-0.0091314	-0.00185595	0	-0.0230403	-0.0123859	-0.00794692	0	-0.0259426	-0.0219022	0.0257088	0	-0.0382148	-0.046931	0.0374728	0	-0.139541	-0.126084	-0.0918537	0	0	0	0	0	0	0	-0.190672	0	0.0307283	-0.0304957	0.0607575	0	-0.0551057	-0.0305237	-0.0206502	0	-0.0127756	-0.0081888	0.00748798	0	0.000818289	-0.00261827	0.0110385	-0.0093246	-0.0209842	-0.00501098	0.115196	0.0304495
Barhl2_3868.1
Intercept	1A	1C	1G	1T	2A	2C	2G	2T	3A	3C	3G	3T	4A	4C	4G	4T	5A	5C	5G	5T	6A	6C	6G	6T	7A	7C	7G	7T	8A	8C	8G	8T	9A	9C	9G	9T	10A	10C	10G	10T	11A	11C	11G	11T	3MGW	4MGW	5MGW	6MGW	7MGW
-0.902909	0	-0.00802926	-0.0122105	-0.00137075	0	-0.0234367	-0.0201123	-0.00507445	0	-0.0269402	-0.0253517	0.0198177	0	-0.045556	-0.0462894	0.0341604	0	-0.192266	-0.127597	-0.142034	0	0	0	0	0	0	0	-0.142971	0	0.00587276	-0.048839	0.0423403	0	-0.0592627	-0.0354447	-0.0216403	0	-0.0167604	-0.0153172	0.0020366	0	-0.00525023	-0.00813512	0.00499904	0.00342915	-0.018956	-0.00540749	0.0901873	0.0184563
Barx1_2877.1
Intercept	1A	1C	1G	1T	2A	2C	2G	2T	3A	3C	3G	3T	4A	4C	4G	4T	5A	5C	5G	5T	6A	6C	6G	6T	7A	7C	7G	7T	8A	8C	8G	8T	9A	9C	9G	9T	10A	10C	10G	10T	11A	11C	11G	11T	3MGW	4MGW	5MGW	6MGW	7MGW
0.369927	0	-0.00823995	-0.00792918	-0.00426165	0	-0.021931	-0.0159187	-0.0127055	0	-0.0174276	-0.0245194	-0.000337634	0	-0.0145551	-0.0415861	0.0546428	0	-0.0727254	-0.124656	-0.0493321	0	0	0	0	0	0	0	-0.135018	0	0.0506115	0.0148054	0.14094	0	-0.0655842	-0.0459026	-0.0197544	0	-0.00599901	-0.0167015	-0.00105712	0	0.000193573	-0.00539407	0.00788392	0.0216586	-0.0220138	0.00685926	0.111125	0.0823495
Barx2_3447.2
Intercept	1A	1C	1G	1T	2A	2C	2G	2T	3A	3C	3G	3T	4A	4C	4G	4T	5A	5C	5G	5T	6A	6C	6G	6T	7A	7C	7G	7T	8A	8C	8G	8T	9A	9C	9G	9T	10A	10C	10G	10T	11A	11C	11G	11T	3MGW	4MGW	5MGW	6MGW	7MGW
0.975964	0	-0.00448374	-0.0105539	-0.00160693	0	-0.0221227	-0.0180319	-0.00664889	0	-0.0354135	-0.0344829	-0.00699398	0	-0.0281511	-0.0485997	0.0543947	0	-0.0762168	-0.138089	-0.0421308	0	0	0	0	0	0	0	-0.182416	0	0.0435066	-0.00571827	0.159819	0	-0.0618735	-0.0557252	-0.0230658	0	-0.00930402	-0.0216784	0.00277315	0	-0.00518146	-0.00924225	0.0049742	0.00453548	-0.0114285	-0.0113651	0.136419	0.0552361
Bsx_3483.2
Intercept	1A	1C	1G	1T	2A	2C	2G	2T	3A	3C	3G	3T	4A	4C	4G	4T	5A	5C	5G	5T	6A	6C	6G	6T	7A	7C	7G	7T	8A	8C	8G	8T	9A	9C	9G	9T	10A	10C	10G	10T	11A	11C	11G	11T	3MGW	4MGW	5MGW	6MGW	7MGW
1.26293	0	-0.0095262	-0.00925897	-0.00429946	0	-0.0212425	-0.011475	-0.0138472	0	-0.023944	-0.0264994	-0.00958458	0	-0.0169499	-0.0393223	0.066175	0	-0.0882959	-0.122415	-0.0642607	0	0	0	0	0	0	0	-0.144744	0	0.0686804	0.0153841	0.16356	0	-0.0709849	-0.0523878	-0.0319339	0	-0.0100949	-0.0173011	-0.00537942	0	0.000150676	-0.00425596	0.00828522	0.00160829	-0.0150066	-0.00546449	0.120799	0.0407569
Cart1_0997.1
Intercept	1A	1C	1G	1T	2A	2C	2G	2T	3A	3C	3G	3T	4A	4C	4G	4T	5A	5C	5G	5T	6A	6C	6G	6T	7A	7C	7G	7T	8A	8C	8G	8T	9A	9C	9G	9T	10A	10C	10G	10T	11A	11C	11G	11T	3MGW	4MGW	5MGW	6MGW	7MGW
2.14933	0	-0.0157598	-0.0133477	-0.00752266	0	-0.0169626	-0.0142214	-0.0036594	0	-0.0271585	-0.0328048	-0.00188282	0	-0.0359687	-0.0312397	0.0638274	0	-0.117269	-0.112547	-0.0724102	0	0	0	0	0	0	0	-0.131858	0	-0.00148246	-0.042669	0.105629	0	-0.0597679	-0.069969	-0.0299068	0	-0.0222583	-0.0190145	-0.0115573	0	-0.00731297	-0.00856181	-0.000920549	-0.00421193	-0.00740467	-0.00788239	0.0444643	0.0419391
Cart1_1275.1
Intercept	1A	1C	1G	1T	2A	2C	2G	2T	3A	3C	3G	3T	4A	4C	4G	4T	5A	5C	5G	5T	6A	6C	6G	6T	7A	7C	7G	7T	8A	8C	8G	8T	9A	9C	9G	9T	10A	10C	10G	10T	11A	11C	11G	11T	3MGW	4MGW	5MGW	6MGW	7MGW
1.67477	0	-0.00761064	-0.00732451	-0.00233666	0	-0.0104406	-0.012952	-0.00192052	0	-0.0119315	-0.017361	0.00871028	0	-0.0247048	-0.0238859	0.0393593	0	-0.0814933	-0.0877032	-0.0434514	0	0	0	0	0	0	0	-0.105763	0	0.00105443	-0.0253226	0.0722499	0	-0.0420186	-0.0536144	-0.0265494	0	-0.0133472	-0.00780195	-0.00304059	0	-0.00237373	-0.00665093	0.000258967	0.00890057	-0.013595	-0.00973429	0.0180133	0.0258259
Cdx1_2245.1
Intercept	1A	1C	1G	1T	2A	2C	2G	2T	3A	3C	3G	3T	4A	4C	4G	4T	5A	5C	5G	5T	6A	6C	6G	6T	7A	7C	7G	7T	8A	8C	8G	8T	9A	9C	9G	9T	10A	10C	10G	10T	11A	11C	11G	11T	3MGW	4MGW	5MGW	6MGW	7MGW
1.69263	0	-0.00921136	-0.0123461	-0.00298046	0	-0.0229789	-0.020324	-0.00608445	0	-0.0508339	-0.0434721	-0.0175637	0	-0.0218731	-0.062686	0.0462457	0	-0.185876	-0.100905	-0.108538	0	0	0	0	0	0	0	-0.0878437	0	-0.0255377	-0.0578215	0.055354	0	-0.0676096	-0.0470061	-0.0355082	0	-0.0130944	-0.0214261	-1.51731e-05	0	-0.010377	-0.0130015	-0.00207095	0.000431085	-0.0106723	-0.000346395	-0.00754067	0.00658269
Cdx2_4272.1
Intercept	1A	1C	1G	1T	2A	2C	2G	2T	3A	3C	3G	3T	4A	4C	4G	4T	5A	5C	5G	5T	6A	6C	6G	6T	7A	7C	7G	7T	8A	8C	8G	8T	9A	9C	9G	9T	10A	10C	10G	10T	11A	11C	11G	11T	3MGW	4MGW	5MGW	6MGW	7MGW
0.69757	0	-0.0123529	-0.0129606	-0.00868105	0	-0.0255744	-0.0215688	-0.00412263	0	-0.0641726	-0.0543735	-0.0256298	0	-0.0274575	-0.0661964	0.0333038	0	-0.254299	-0.121246	-0.176986	0	0	0	0	0	0	0	-0.0695328	0	-0.0491843	-0.0710157	0.0273994	0	-0.0664946	-0.0419354	-0.0322714	0	-0.0068149	-0.0218517	0.00360431	0	-0.00813337	-0.0118972	-0.00120676	-0.00427268	-0.00350071	-0.00127751	0.00122288	0.0281204
Cphx_3484.1
Intercept	1A	1C	1G	1T	2A	2C	2G	2T	3A	3C	3G	3T	4A	4C	4G	4T	5A	5C	5G	5T	6A	6C	6G	6T	7A	7C	7G	7T	8A	8C	8G	8T	9A	9C	9G	9T	10A	10C	10G	10T	11A	11C	11G	11T	3MGW	4MGW	5MGW	6MGW	7MGW
3.74334	0	-0.012033	-0.0122843	-0.00513235	0	-0.0221886	-0.0186397	-0.00359977	0	-0.0194191	-0.0270036	0.0119688	0	-0.0363843	-0.065046	0.0251291	0	0.0357044	0.0546892	0.0695806	0	0	0	0	0	0	0	-0.00741286	0	0.0215823	-0.0476995	0.0052305	0	-0.0446721	-0.0399124	-0.0129283	0	-0.0223691	-0.0187012	-0.00581706	0	-0.00991841	-0.0129656	-0.00308263	0.00393158	-0.00624996	-0.0170764	-0.0167997	0.000463892
Crx_3485.1
Intercept	1A	1C	1G	1T	2A	2C	2G	2T	3A	3C	3G	3T	4A	4C	4G	4T	5A	5C	5G	5T	6A	6C	6G	6T	7A	7C	7G	7T	8A	8C	8G	8T	9A	9C	9G	9T	10A	10C	10G	10T	11A	11C	11G	11T	3MGW	4MGW	5MGW	6MGW	7MGW
-0.222547	0	-0.0111479	-0.00668667	-0.00199116	0	-0.0187606	-0.0107658	0.000677376	0	-0.0174916	-0.030219	0.0155491	0	-0.0876036	-0.0923633	0.0102534	0	-0.0195822	-0.0967215	0.0125026	0	0	0	0	0	0	0	0.0611817	0	0.0855456	-0.0113397	0.116681	0	0.0013823	-0.0307825	-0.00713058	0	-0.00834408	-0.00507528	-0.00042997	0	-0.00321081	-0.00477608	0.00202504	-0.00090431	-0.0342931	-0.00130208	0.127322	0.00627351
Cutl1_3494.1
Intercept	1A	1C	1G	1T	2A	2C	2G	2T	3A	3C	3G	3T	4A	4C	4G	4T	5A	5C	5G	5T	6A	6C	6G	6T	7A	7C	7G	7T	8A	8C	8G	8T	9A	9C	9G	9T	10A	10C	10G	10T	11A	11C	11G	11T	3MGW	4MGW	5MGW	6MGW	7MGW
1.0811	0	-0.00794623	-0.00880329	0.00241355	0	-0.0155217	-0.00297769	-0.00269757	0	-0.0268354	-0.0183936	0.00349486	0	-0.0409621	-0.0374924	0.0456359	0	0.000913965	0.0266272	0.0445975	0	0	0	0	0	0	0	0.102528	0	0.0452181	-0.0477477	0.0196974	0	-0.054544	-0.0541582	-0.0318121	0	-0.0232613	-0.0195728	-0.0072883	0	-0.0048211	-0.00526687	0.00181794	0.00724138	-0.015206	-0.019756	-0.0119999	-0.0178319
Cutl1_3494.2
Intercept	1A	1C	1G	1T	2A	2C	2G	2T	3A	3C	3G	3T	4A	4C	4G	4T	5A	5C	5G	5T	6A	6C	6G	6T	7A	7C	7G	7T	8A	8C	8G	8T	9A	9C	9G	9T	10A	10C	10G	10T	11A	11C	11G	11T	3MGW	4MGW	5MGW	6MGW	7MGW
0.745987	0	-0.00671798	-0.00600977	0.0011031	0	-0.0144983	-0.00676853	-0.00341588	0	-0.0236446	-0.0178238	0.0105371	0	-0.031191	-0.026488	0.0532148	0	0.0550697	0.0201086	0.057793	0	0	0	0	0	0	0	0.155344	0	0.0382918	-0.0452329	0.00206	0	-0.0455588	-0.0460016	-0.0256948	0	-0.017228	-0.0163137	-0.00454512	0	-0.00481169	-0.00605537	0.000303248	0.000947659	-0.0159695	-0.0140541	-0.0165985	-0.00819071
Dbx1_3486.1
Intercept	1A	1C	1G	1T	2A	2C	2G	2T	3A	3C	3G	3T	4A	4C	4G	4T	5A	5C	5G	5T	6A	6C	6G	6T	7A	7C	7G	7T	8A	8C	8G	8T	9A	9C	9G	9T	10A	10C	10G	10T	11A	11C	11G	11T	3MGW	4MGW	5MGW	6MGW	7MGW
0.758452	0	-0.0115632	-0.0128129	0.00576684	0	-0.0272347	-0.0248273	-0.000694808	0	-0.0352555	-0.0343519	0.00400398	0	-0.0640322	-0.0632684	0.0082171	0	-0.0930718	-0.0650458	-0.0340267	0	0	0	0	0	0	0	-0.0301075	0	-0.0524028	-0.0783991	0.0174412	0	-0.0566479	-0.0517529	-0.0232989	0	-0.0237553	-0.0261583	-0.00774545	0	-0.0160858	-0.0139817	-0.00191928	0.00995652	-8.70537e-06	-0.0138403	0.0395704	0.0129959
Dbx2_3487.1
Intercept	1A	1C	1G	1T	2A	2C	2G	2T	3A	3C	3G	3T	4A	4C	4G	4T	5A	5C	5G	5T	6A	6C	6G	6T	7A	7C	7G	7T	8A	8C	8G	8T	9A	9C	9G	9T	10A	10C	10G	10T	11A	11C	11G	11T	3MGW	4MGW	5MGW	6MGW	7MGW
2.11444	0	-0.0137578	-0.0135236	-0.00197126	0	-0.0299138	-0.0303406	-0.0147544	0	-0.0416854	-0.0409507	-0.00307947	0	-0.0553255	-0.0767335	0.0286111	0	-0.118073	-0.0761764	-0.0811056	0	0	0	0	0	0	0	-0.0542891	0	-0.0320454	-0.0778854	0.0565758	0	-0.0777176	-0.0583352	-0.0369936	0	-0.0217594	-0.0248666	-0.00636741	0	-0.00912292	-0.0148975	0.00300553	0.000213924	-0.012759	-0.010057	0.0354168	0.0221414
Dlx1_1741.2
Intercept	1A	1C	1G	1T	2A	2C	2G	2T	3A	3C	3G	3T	4A	4C	4G	4T	5A	5C	5G	5T	6A	6C	6G	6T	7A	7C	7G	7T	8A	8C	8G	8T	9A	9C	9G	9T	10A	10C	10G	10T	11A	11C	11G	11T	3MGW	4MGW	5MGW	6MGW	7MGW
3.3732	0	-0.00532799	-0.00602806	-0.000390776	0	-0.0170578	-0.00934109	-0.0100188	0	-0.00867019	-0.0133641	0.0099662	0	-0.0115832	-0.0401471	0.0700776	0	-0.0434435	-0.0857197	0.0061031	0	0	0	0	0	0	0	-0.147655	0	0.0133763	-0.0499779	0.135522	0	-0.0768345	-0.0606672	-0.0322981	0	-0.011445	-0.0211404	0.00356438	0	-0.00305839	-0.00476491	0.00789934	-0.0130677	0.0010966	-0.01454	0.040916	0.0342695
Dlx2_2273.2
Intercept	1A	1C	1G	1T	2A	2C	2G	2T	3A	3C	3G	3T	4A	4C	4G	4T	5A	5C	5G	5T	6A	6C	6G	6T	7A	7C	7G	7T	8A	8C	8G	8T	9A	9C	9G	9T	10A	10C	10G	10T	11A	11C	11G	11T	3MGW	4MGW	5MGW	6MGW	7MGW
2.05717	0	-0.00798694	-0.00829059	-0.000772909	0	-0.0208553	-0.0148716	-0.00405637	0	-0.0297158	-0.0219216	-0.00578725	0	-0.0197048	-0.0514291	0.073731	0	-0.0685975	-0.0977826	0.0087714	0	0	0	0	0	0	0	-0.181807	0	0.0282462	-0.0348195	0.11179	0	-0.0621598	-0.0558741	-0.0254051	0	-0.0173877	-0.0168045	0.00735652	0	-0.00129942	-0.00353688	0.00755992	0.00888929	-0.0134646	0.0117066	0.0714959	0.048338
Dlx3_1030.1
Intercept	1A	1C	1G	1T	2A	2C	2G	2T	3A	3C	3G	3T	4A	4C	4G	4T	5A	5C	5G	5T	6A	6C	6G	6T	7A	7C	7G	7T	8A	8C	8G	8T	9A	9C	9G	9T	10A	10C	10G	10T	11A	11C	11G	11T	3MGW	4MGW	5MGW	6MGW	7MGW
3.52161	0	-0.0107988	-0.0103248	-0.00419262	0	-0.0238538	-0.0183532	-0.00844398	0	-0.0394479	-0.0258905	-0.0110118	0	-0.0217851	-0.0385318	0.0752769	0	-0.0775158	-0.0836426	-8.26689e-05	0	0	0	0	0	0	0	-0.207935	0	0.0132028	-0.0554017	0.0693515	0	-0.0677162	-0.0545066	-0.0368023	0	-0.0158621	-0.0140559	0.00538001	0	-0.00488468	-0.00302742	0.00553104	0.017289	-0.0175022	0.00455455	0.0389377	0.0308196
Dlx4_3488.2
Intercept	1A	1C	1G	1T	2A	2C	2G	2T	3A	3C	3G	3T	4A	4C	4G	4T	5A	5C	5G	5T	6A	6C	6G	6T	7A	7C	7G	7T	8A	8C	8G	8T	9A	9C	9G	9T	10A	10C	10G	10T	11A	11C	11G	11T	3MGW	4MGW	5MGW	6MGW	7MGW
3.22356	0	-0.0130283	-0.0128887	-0.00349133	0	-0.0260672	-0.0166079	-0.00941069	0	-0.0367474	-0.0246501	-0.00753727	0	-0.0163197	-0.0374234	0.0738108	0	-0.0836478	-0.0911309	-0.00571433	0	0	0	0	0	0	0	-0.191482	0	0.013742	-0.0575141	0.0761044	0	-0.0674101	-0.0546412	-0.0352957	0	-0.0181819	-0.0167926	0.00162451	0	-0.00551706	-0.00198168	0.00597627	0.00977633	-0.0138954	0.00401249	0.0335273	0.0322076
Dlx5_3419.2
Intercept	1A	1C	1G	1T	2A	2C	2G	2T	3A	3C	3G	3T	4A	4C	4G	4T	5A	5C	5G	5T	6A	6C	6G	6T	7A	7C	7G	7T	8A	8C	8G	8T	9A	9C	9G	9T	10A	10C	10G	10T	11A	11C	11G	11T	3MGW	4MGW	5MGW	6MGW	7MGW
1.59032	0	-0.00839127	-0.0118781	-0.00136752	0	-0.0182765	-0.0147908	-0.00504264	0	-0.0243608	-0.0269494	-0.00192918	0	0.00041448	-0.0372341	0.0738222	0	-0.111984	-0.112087	-0.0356605	0	0	0	0	0	0	0	-0.19261	0	0.0168661	-0.0396527	0.121677	0	-0.0755749	-0.0563369	-0.0302879	0	-0.00395525	-0.0200815	-5.31508e-05	0	-0.00412084	-0.00838393	0.00402713	-0.00193169	0.00204096	-0.00659118	0.0815372	0.0492285
Dmbx1_2277.1
Intercept	1A	1C	1G	1T	2A	2C	2G	2T	3A	3C	3G	3T	4A	4C	4G	4T	5A	5C	5G	5T	6A	6C	6G	6T	7A	7C	7G	7T	8A	8C	8G	8T	9A	9C	9G	9T	10A	10C	10G	10T	11A	11C	11G	11T	3MGW	4MGW	5MGW	6MGW	7MGW
0.793289	0	-0.00956097	-0.00646721	-0.000608089	0	-0.011287	-0.0076101	0.00160873	0	-0.0130682	-0.0231438	0.0164121	0	-0.0848608	-0.0919311	0.00876627	0	-0.0501003	-0.105666	-0.00906977	0	0	0	0	0	0	0	0.000863675	0	0.0738516	-0.0218337	0.107167	0	0.00303221	-0.0306016	-0.00955513	0	-0.00643414	-0.00717135	-0.00404263	0	-0.00494637	-0.00586541	0.00044133	0.00712573	-0.0222496	-0.00766968	0.0986201	0.0035091
Dobox4_3956.2
Intercept	1A	1C	1G	1T	2A	2C	2G	2T	3A	3C	3G	3T	4A	4C	4G	4T	5A	5C	5G	5T	6A	6C	6G	6T	7A	7C	7G	7T	8A	8C	8G	8T	9A	9C	9G	9T	10A	10C	10G	10T	11A	11C	11G	11T	3MGW	4MGW	5MGW	6MGW	7MGW
0.404901	0	-0.00967902	-0.00294833	-0.00294784	0	-0.0218785	-0.00398836	0.000684537	0	-0.0181142	0.0156721	0.00880062	0	-0.106073	-0.056122	-0.0576994	0	0.0718325	0.0532971	0.117124	0	0	0	0	0	0	0	0.186646	0	0.0300763	-0.0445124	-0.0394673	0	0.0249162	-0.0174698	-0.00133496	0	-0.0106728	-0.0127761	-0.0117946	0	-0.00228642	-0.00484269	-0.000949638	-0.00249832	-0.0106923	-0.00660645	0.0155547	-0.0198139
Dobox5_3493.1
Intercept	1A	1C	1G	1T	2A	2C	2G	2T	3A	3C	3G	3T	4A	4C	4G	4T	5A	5C	5G	5T	6A	6C	6G	6T	7A	7C	7G	7T	8A	8C	8G	8T	9A	9C	9G	9T	10A	10C	10G	10T	11A	11C	11G	11T	3MGW	4MGW	5MGW	6MGW	7MGW
0.249748	0	-0.00845718	-0.00511875	-0.00097365	0	-0.0152414	-0.00930882	0.00200796	0	-0.0171863	-0.0308314	0.015389	0	-0.0892423	-0.101549	0.0149547	0	-0.0301616	-0.0939857	0.00236565	0	0	0	0	0	0	0	0.023005	0	0.0742921	-0.0167808	0.106253	0	0.00245692	-0.0295172	-0.0072654	0	-0.0129064	-0.0134433	-0.00647194	0	-0.00558473	-0.00702592	-0.00273921	0.00519255	-0.0254253	-0.00163847	0.104939	0.00189053
Duxl_1286.2
Intercept	1A	1C	1G	1T	2A	2C	2G	2T	3A	3C	3G	3T	4A	4C	4G	4T	5A	5C	5G	5T	6A	6C	6G	6T	7A	7C	7G	7T	8A	8C	8G	8T	9A	9C	9G	9T	10A	10C	10G	10T	11A	11C	11G	11T	3MGW	4MGW	5MGW	6MGW	7MGW
4.75634	0	-0.0172739	-0.0135236	-0.0111059	0	-0.0154527	-0.00447414	-0.00316848	0	-0.0291114	-0.0292824	-0.00189243	0	-0.0457728	-0.0220618	0.0874427	0	0.214436	0.140887	0.314957	0	0	0	0	0	0	0	-0.0322197	0	0.0287379	-0.00699185	0.0695897	0	-0.071167	-0.0431479	-0.0333595	0	-0.0214006	-0.0107486	-0.00730854	0	-0.0105507	-0.00556637	-0.00102347	0.0145097	-0.0064805	-0.00405994	-0.0500285	-0.0226692
Emx2_3420.1
Intercept	1A	1C	1G	1T	2A	2C	2G	2T	3A	3C	3G	3T	4A	4C	4G	4T	5A	5C	5G	5T	6A	6C	6G	6T	7A	7C	7G	7T	8A	8C	8G	8T	9A	9C	9G	9T	10A	10C	10G	10T	11A	11C	11G	11T	3MGW	4MGW	5MGW	6MGW	7MGW
3.72251	0	-0.00696574	-0.00812312	-0.005147	0	-0.0262808	-0.019961	-0.0159248	0	-0.0338228	-0.0341501	-0.00778546	0	-0.0436438	-0.0551969	0.0482947	0	-0.0543337	-0.0780796	-0.00518646	0	0	0	0	0	0	0	-0.191636	0	0.000558692	-0.0365363	0.0778128	0	-0.0706825	-0.0671355	-0.0360869	0	-0.0151013	-0.0141548	-0.00559717	0	-0.00605447	-0.00687381	-0.000577351	0.00656449	-0.0268701	0.0072107	0.0791184	0.0391765
En1_3123.2
Intercept	1A	1C	1G	1T	2A	2C	2G	2T	3A	3C	3G	3T	4A	4C	4G	4T	5A	5C	5G	5T	6A	6C	6G	6T	7A	7C	7G	7T	8A	8C	8G	8T	9A	9C	9G	9T	10A	10C	10G	10T	11A	11C	11G	11T	3MGW	4MGW	5MGW	6MGW	7MGW
2.75381	0	-0.0129008	-0.0128708	0.00183713	0	-0.0302632	-0.0209698	-0.00384152	0	-0.0376018	-0.0336858	-0.00439753	0	-0.0469522	-0.0537266	0.0480132	0	-0.103575	-0.0777347	-0.0184216	0	0	0	0	0	0	0	-0.13464	0	-0.00491948	-0.0697391	0.0838812	0	-0.0735681	-0.0614641	-0.0299791	0	-0.0203996	-0.0207325	-0.000613579	0	-0.00783997	-0.00733909	0.00266268	0.00974812	-0.0168345	-0.0102377	0.0388434	0.0221532
En2_0952.1
Intercept	1A	1C	1G	1T	2A	2C	2G	2T	3A	3C	3G	3T	4A	4C	4G	4T	5A	5C	5G	5T	6A	6C	6G	6T	7A	7C	7G	7T	8A	8C	8G	8T	9A	9C	9G	9T	10A	10C	10G	10T	11A	11C	11G	11T	3MGW	4MGW	5MGW	6MGW	7MGW
3.61687	0	-0.0141925	-0.0128479	-0.00649158	0	-0.0306553	-0.020853	-0.0140006	0	-0.0338034	-0.0312923	-0.00422898	0	-0.0170569	-0.0561666	0.0600284	0	-0.110492	-0.0777696	-0.0352313	0	0	0	0	0	0	0	-0.164805	0	0.0097824	-0.0648798	0.0992064	0	-0.082186	-0.0693559	-0.0423843	0	-0.0252375	-0.0204148	-0.010865	0	-0.00770776	-0.00375449	0.00170345	0.00510782	-0.00849561	-0.00495242	0.0264272	0.0421427
Esx1_3124.2
Intercept	1A	1C	1G	1T	2A	2C	2G	2T	3A	3C	3G	3T	4A	4C	4G	4T	5A	5C	5G	5T	6A	6C	6G	6T	7A	7C	7G	7T	8A	8C	8G	8T	9A	9C	9G	9T	10A	10C	10G	10T	11A	11C	11G	11T	3MGW	4MGW	5MGW	6MGW	7MGW
4.59047	0	-0.0115798	-0.0139742	-0.00173493	0	-0.0266871	-0.0215353	-0.0122532	0	-0.0279695	-0.0355036	0.00623446	0	-0.0276795	-0.0418528	0.0727575	0	-0.18091	-0.100747	-0.108913	0	0	0	0	0	0	0	-0.2326	0	0.0121024	-0.0772008	0.108528	0	-0.0779347	-0.073779	-0.0264128	0	-0.0222747	-0.0139473	-0.00517978	0	-0.0028782	-0.00806932	0.00347593	0.00603767	-0.0165969	-0.0183828	0.0711413	0.044164
Evx1_3952.2
Intercept	1A	1C	1G	1T	2A	2C	2G	2T	3A	3C	3G	3T	4A	4C	4G	4T	5A	5C	5G	5T	6A	6C	6G	6T	7A	7C	7G	7T	8A	8C	8G	8T	9A	9C	9G	9T	10A	10C	10G	10T	11A	11C	11G	11T	3MGW	4MGW	5MGW	6MGW	7MGW
3.42696	0	-0.00662245	-0.0136747	-0.00510915	0	-0.0311484	-0.023752	-0.0239333	0	-0.0372245	-0.0356354	-0.0182227	0	-0.0229396	-0.04346	0.0710813	0	-0.0748005	-0.0968687	-0.0249777	0	0	0	0	0	0	0	-0.181686	0	0.0373425	-0.00904716	0.121478	0	-0.0717802	-0.0732099	-0.0435764	0	-0.0132534	-0.0142553	-0.00222394	0	-0.004627	-0.00553298	0.00430185	0.0113924	-0.0142335	-0.0044474	0.0621302	0.0365388
Evx2_2645.3
Intercept	1A	1C	1G	1T	2A	2C	2G	2T	3A	3C	3G	3T	4A	4C	4G	4T	5A	5C	5G	5T	6A	6C	6G	6T	7A	7C	7G	7T	8A	8C	8G	8T	9A	9C	9G	9T	10A	10C	10G	10T	11A	11C	11G	11T	3MGW	4MGW	5MGW	6MGW	7MGW
3.96173	0	-0.0106345	-0.0112359	-0.00528342	0	-0.0177584	-0.0138843	-0.0136344	0	-0.0337546	-0.0265286	-0.0141548	0	-0.0483831	-0.057695	0.0515014	0	-0.0658276	-0.0817876	-0.021036	0	0	0	0	0	0	0	-0.193288	0	0.0435907	-0.0126148	0.125759	0	-0.0659874	-0.0652917	-0.0352604	0	-0.0072193	-0.00599187	0.00175299	0	0.000627768	-0.00155858	0.00713655	0.0103314	-0.0212338	-0.00865384	0.0843841	0.0397182
Gbx1_2883.2
Intercept	1A	1C	1G	1T	2A	2C	2G	2T	3A	3C	3G	3T	4A	4C	4G	4T	5A	5C	5G	5T	6A	6C	6G	6T	7A	7C	7G	7T	8A	8C	8G	8T	9A	9C	9G	9T	10A	10C	10G	10T	11A	11C	11G	11T	3MGW	4MGW	5MGW	6MGW	7MGW
2.80956	0	-0.00793837	-0.00907131	-0.00164452	0	-0.0207733	-0.0187362	-0.0125871	0	-0.0234759	-0.0205147	0.000794823	0	-0.0046696	-0.0359392	0.0741341	0	-0.09368	-0.0843423	-0.0376324	0	0	0	0	0	0	0	-0.165335	0	0.0282088	-0.027032	0.128091	0	-0.0739678	-0.0528601	-0.0320592	0	-0.0107442	-0.0100992	0.00250915	0	-0.00149412	-0.0029059	0.00848737	0.0060258	0.0016521	-0.0147068	0.043924	0.0477313
Gbx2_3110.1
Intercept	1A	1C	1G	1T	2A	2C	2G	2T	3A	3C	3G	3T	4A	4C	4G	4T	5A	5C	5G	5T	6A	6C	6G	6T	7A	7C	7G	7T	8A	8C	8G	8T	9A	9C	9G	9T	10A	10C	10G	10T	11A	11C	11G	11T	3MGW	4MGW	5MGW	6MGW	7MGW
2.3293	0	-0.00995282	-0.0113361	-0.00370669	0	-0.0241223	-0.019444	-0.010501	0	-0.0290355	-0.025306	-0.00843264	0	-0.031008	-0.0494025	0.0454217	0	-0.098507	-0.0744207	-0.0310229	0	0	0	0	0	0	0	-0.126711	0	0.00287416	-0.0446138	0.0736828	0	-0.0572882	-0.0534424	-0.0237114	0	-0.0195706	-0.0177637	-0.0104522	0	-0.0101123	-0.0102157	0.00140078	0.0154503	-0.00528817	0.00253884	0.0317374	0.0408278
Gsc_2327.3
Intercept	1A	1C	1G	1T	2A	2C	2G	2T	3A	3C	3G	3T	4A	4C	4G	4T	5A	5C	5G	5T	6A	6C	6G	6T	7A	7C	7G	7T	8A	8C	8G	8T	9A	9C	9G	9T	10A	10C	10G	10T	11A	11C	11G	11T	3MGW	4MGW	5MGW	6MGW	7MGW
1.12946	0	-0.01288	-0.00943659	-0.00601712	0	-0.0207898	-0.0163015	-0.00420551	0	-0.0258036	-0.0297162	0.0122355	0	-0.0861926	-0.0908092	0.0355131	0	-0.022869	-0.0949662	0.00918914	0	0	0	0	0	0	0	0.00326777	0	0.078389	-0.0197843	0.120697	0	-0.0049688	-0.0392534	-0.0103866	0	-0.0101876	-0.0143154	-0.00333473	0	-0.00698625	-0.00986212	0.000396881	-0.000922052	-0.0289048	-0.0195382	0.0920433	-0.00508451
Gsh2_3990.2
Intercept	1A	1C	1G	1T	2A	2C	2G	2T	3A	3C	3G	3T	4A	4C	4G	4T	5A	5C	5G	5T	6A	6C	6G	6T	7A	7C	7G	7T	8A	8C	8G	8T	9A	9C	9G	9T	10A	10C	10G	10T	11A	11C	11G	11T	3MGW	4MGW	5MGW	6MGW	7MGW
1.20257	0	-0.00727578	-0.00623125	0.00148883	0	-0.0135116	-0.0162493	0.00330868	0	-0.0154058	-0.0278499	0.00416886	0	-0.0546718	-0.0524476	0.039081	0	-0.0384816	-0.0580854	0.0203479	0	0	0	0	0	0	0	-0.0436173	0	-0.0231391	-0.0489988	0.0427311	0	-0.0569783	-0.0626579	-0.0261615	0	-0.0164911	-0.0166899	-0.00978561	0	-0.0039299	-0.00837796	0.000676309	-0.00176408	-0.0224071	-0.00743707	0.0530635	0.0380835
Hdx_3845.3
Intercept	1A	1C	1G	1T	2A	2C	2G	2T	3A	3C	3G	3T	4A	4C	4G	4T	5A	5C	5G	5T	6A	6C	6G	6T	7A	7C	7G	7T	8A	8C	8G	8T	9A	9C	9G	9T	10A	10C	10G	10T	11A	11C	11G	11T	3MGW	4MGW	5MGW	6MGW	7MGW
1.64318	0	-0.00888807	-0.00827745	0.00256402	0	-0.0113413	-0.0148518	0.00819682	0	-0.0278801	-0.0176676	-0.00207581	0	-0.0594786	-0.0536892	0.030663	0	0.0999866	0.0543277	0.16598	0	0	0	0	0	0	0	0.119654	0	-0.00721987	-0.0451219	-0.00318878	0	-0.0358106	-0.0274146	-9.38596e-05	0	-0.00843968	-0.0177125	0.00330463	0	-0.00916868	-0.00789636	-0.00286529	0.00353303	-0.00330704	-0.00924816	-0.0799979	-0.000974558
Hlx1_2350.1
Intercept	1A	1C	1G	1T	2A	2C	2G	2T	3A	3C	3G	3T	4A	4C	4G	4T	5A	5C	5G	5T	6A	6C	6G	6T	7A	7C	7G	7T	8A	8C	8G	8T	9A	9C	9G	9T	10A	10C	10G	10T	11A	11C	11G	11T	3MGW	4MGW	5MGW	6MGW	7MGW
1.05716	0	-0.0144975	-0.0157141	-0.00346177	0	-0.031353	-0.0269092	-0.0110286	0	-0.0386832	-0.0376353	-0.00588536	0	-0.064825	-0.0886767	0.0173511	0	-0.105048	-0.0863979	-0.0399851	0	0	0	0	0	0	0	0.0395835	0	-0.0363986	-0.0544316	0.0259556	0	-0.0523095	-0.0535755	-0.0212884	0	-0.0254769	-0.0209629	-0.0108259	0	-0.0103342	-0.00641598	-0.000563646	0.00179753	-0.00596802	-0.00826141	0.0292625	0.0199884
Hlxb9_3422.1
Intercept	1A	1C	1G	1T	2A	2C	2G	2T	3A	3C	3G	3T	4A	4C	4G	4T	5A	5C	5G	5T	6A	6C	6G	6T	7A	7C	7G	7T	8A	8C	8G	8T	9A	9C	9G	9T	10A	10C	10G	10T	11A	11C	11G	11T	3MGW	4MGW	5MGW	6MGW	7MGW
2.7185	0	-0.00932569	-0.0124464	-0.000794822	0	-0.0262031	-0.0200983	-0.00687806	0	-0.0258705	-0.0327296	-0.00629419	0	-0.0204571	-0.0456959	0.0704407	0	-0.0637364	-0.0778875	-0.0107051	0	0	0	0	0	0	0	-0.19139	0	0.0330178	-0.0309896	0.121124	0	-0.0805179	-0.0647896	-0.034722	0	-0.0130766	-0.0207769	-0.00291636	0	-0.00392022	-0.00669056	0.00567603	-0.00399908	-0.00990163	-0.00679587	0.0703713	0.0555558
Hmbox1_2674.1
Intercept	1A	1C	1G	1T	2A	2C	2G	2T	3A	3C	3G	3T	4A	4C	4G	4T	5A	5C	5G	5T	6A	6C	6G	6T	7A	7C	7G	7T	8A	8C	8G	8T	9A	9C	9G	9T	10A	10C	10G	10T	11A	11C	11G	11T	3MGW	4MGW	5MGW	6MGW	7MGW
-1.13352	0	-0.0110865	-0.00787898	-0.00234569	0	-0.0206486	-0.0132714	-0.00204908	0	-0.0234166	-0.0214402	0.00704487	0	-0.0033169	-0.0247999	0.0664332	0	-0.0593711	-0.096709	-0.0214372	0	0	0	0	0	0	0	0.101128	0	0.00803759	-0.0479249	0.0108328	0	-0.0603434	-0.0696833	-0.0323674	0	-0.0139877	-0.00629565	-0.0132365	0	-0.00141343	-0.00425355	0.000434681	-0.0083142	-0.0159064	-0.00494557	0.034175	0.0174818
Hmx1_3423.1
Intercept	1A	1C	1G	1T	2A	2C	2G	2T	3A	3C	3G	3T	4A	4C	4G	4T	5A	5C	5G	5T	6A	6C	6G	6T	7A	7C	7G	7T	8A	8C	8G	8T	9A	9C	9G	9T	10A	10C	10G	10T	11A	11C	11G	11T	3MGW	4MGW	5MGW	6MGW	7MGW
-0.833384	0	-0.0138606	-0.0133505	-0.00568966	0	-0.0222815	-0.0175268	-0.0059336	0	-0.0258462	-0.0233225	0.0164134	0	-0.0308434	-0.074672	0.01936	0	-0.134261	-0.068732	-0.102118	0	0	0	0	0	0	0	-0.00595434	0	0.00665689	-0.0438121	0.0520375	0	-0.0444354	0.0107864	-0.0124895	0	-0.021214	-0.0149671	-0.00566838	0	-0.000924136	-0.00269842	0.00688385	-0.0176211	-0.0115438	-0.0109218	0.0532044	0.0304835
Hmx2_3424.3
Intercept	1A	1C	1G	1T	2A	2C	2G	2T	3A	3C	3G	3T	4A	4C	4G	4T	5A	5C	5G	5T	6A	6C	6G	6T	7A	7C	7G	7T	8A	8C	8G	8T	9A	9C	9G	9T	10A	10C	10G	10T	11A	11C	11G	11T	3MGW	4MGW	5MGW	6MGW	7MGW
-2.12825	0	-0.0142655	-0.012102	-0.00588972	0	-0.0225899	-0.0181723	-0.00424298	0	-0.0253761	-0.0224551	0.0256867	0	-0.0385199	-0.0735033	0.0137839	0	-0.129743	-0.0709388	-0.0958371	0	0	0	0	0	0	0	-0.00268325	0	0.00795577	-0.0220166	0.0558159	0	-0.0394911	0.0148398	-0.0045592	0	-0.0222842	-0.0130101	-0.00336267	0	-0.00368028	-0.0054053	0.00601843	-0.0129872	-0.0124691	-0.00605463	0.0535536	0.0349021
Hmx3_3490.2
Intercept	1A	1C	1G	1T	2A	2C	2G	2T	3A	3C	3G	3T	4A	4C	4G	4T	5A	5C	5G	5T	6A	6C	6G	6T	7A	7C	7G	7T	8A	8C	8G	8T	9A	9C	9G	9T	10A	10C	10G	10T	11A	11C	11G	11T	3MGW	4MGW	5MGW	6MGW	7MGW
-1.69178	0	-0.0154904	-0.0148392	-0.00721432	0	-0.0253032	-0.0205413	-0.00482463	0	-0.0294173	-0.0253269	0.0167332	0	-0.0341061	-0.0812846	0.0147667	0	-0.143507	-0.0679001	-0.105655	0	0	0	0	0	0	0	-0.00915836	0	-0.000677671	-0.0483493	0.0467787	0	-0.0505123	0.00578493	-0.0111432	0	-0.0213612	-0.0182151	-0.00341867	0	-0.00448939	-0.00514061	0.00625344	-0.0174033	-0.00864476	-0.00789681	0.0643586	0.0381736
Homez_1063.2
Intercept	1A	1C	1G	1T	2A	2C	2G	2T	3A	3C	3G	3T	4A	4C	4G	4T	5A	5C	5G	5T	6A	6C	6G	6T	7A	7C	7G	7T	8A	8C	8G	8T	9A	9C	9G	9T	10A	10C	10G	10T	11A	11C	11G	11T	3MGW	4MGW	5MGW	6MGW	7MGW
-0.72921	0	-0.00651375	-0.00565205	0.00223909	0	-0.00661254	-0.00646104	0.00815635	0	-0.000969942	-0.0102216	0.00232365	0	0.0194729	-0.0058193	-0.00261226	0	-0.129487	-0.0416601	-0.116677	0	0	0	0	0	0	0	0.0298357	0	-0.00708728	-0.0193929	-0.00400332	0	-0.0302793	-0.018926	-0.0200281	0	-0.0189473	-0.0177013	-0.0102078	0	-0.0101344	-0.0114497	-0.00437187	-0.0201064	-0.0148616	-0.0172358	0.0133686	0.0103748
Hoxa1_3425.1
Intercept	1A	1C	1G	1T	2A	2C	2G	2T	3A	3C	3G	3T	4A	4C	4G	4T	5A	5C	5G	5T	6A	6C	6G	6T	7A	7C	7G	7T	8A	8C	8G	8T	9A	9C	9G	9T	10A	10C	10G	10T	11A	11C	11G	11T	3MGW	4MGW	5MGW	6MGW	7MGW
2.50167	0	-0.00573347	-0.00826121	-0.00298636	0	-0.0118417	-0.0111765	-0.00262232	0	-0.0149942	-0.0107469	0.00324457	0	-0.0164174	-0.0348265	0.0443305	0	-0.0597785	-0.0622476	-0.0257735	0	0	0	0	0	0	0	-0.101401	0	0.0239126	-0.0162057	0.0834034	0	-0.0478922	-0.0478001	-0.0329565	0	-0.0174721	-0.0117869	-0.00951989	0	-0.00268242	-0.00449566	0.00311856	0.000146908	-0.0210595	-0.0120971	0.0155311	0.0247818
Hoxa10_2318.1
Intercept	1A	1C	1G	1T	2A	2C	2G	2T	3A	3C	3G	3T	4A	4C	4G	4T	5A	5C	5G	5T	6A	6C	6G	6T	7A	7C	7G	7T	8A	8C	8G	8T	9A	9C	9G	9T	10A	10C	10G	10T	11A	11C	11G	11T	3MGW	4MGW	5MGW	6MGW	7MGW
0.214859	0	-0.010317	-0.0123075	-0.000596283	0	-0.0227397	-0.0251975	-0.0012833	0	-0.0576575	-0.0471519	-0.0156257	0	-0.0315045	-0.0564959	0.0398952	0	-0.212001	-0.128378	-0.171125	0	0	0	0	0	0	0	-0.0863699	0	-0.00780325	-0.0323884	0.0608186	0	-0.0698815	-0.0543116	-0.027973	0	-0.0188214	-0.0229695	-0.00207911	0	-0.00796664	-0.0114811	-0.00136016	0.0130788	-0.0283694	-0.0236456	0.066422	0.0307425
Hoxa11_2218.1
Intercept	1A	1C	1G	1T	2A	2C	2G	2T	3A	3C	3G	3T	4A	4C	4G	4T	5A	5C	5G	5T	6A	6C	6G	6T	7A	7C	7G	7T	8A	8C	8G	8T	9A	9C	9G	9T	10A	10C	10G	10T	11A	11C	11G	11T	3MGW	4MGW	5MGW	6MGW	7MGW
-1.17306	0	-0.00939698	-0.0109351	0.00232284	0	-0.0228946	-0.0254644	0.00237736	0	-0.0461389	-0.0402755	-0.00417942	0	-0.0274598	-0.0474113	0.0410325	0	-0.19039	-0.12468	-0.149474	0	0	0	0	0	0	0	0.00150058	0	-0.032099	-0.0329991	0.0401391	0	-0.0619957	-0.0482665	-0.0227806	0	-0.0189841	-0.0244727	0.000375847	0	-0.0100719	-0.0124531	-0.000451578	0.0115949	-0.02192	-0.00924148	0.0533751	0.0210241
Hoxa13_3126.1
Intercept	1A	1C	1G	1T	2A	2C	2G	2T	3A	3C	3G	3T	4A	4C	4G	4T	5A	5C	5G	5T	6A	6C	6G	6T	7A	7C	7G	7T	8A	8C	8G	8T	9A	9C	9G	9T	10A	10C	10G	10T	11A	11C	11G	11T	3MGW	4MGW	5MGW	6MGW	7MGW
-2.31277	0	-0.00631604	-0.0079041	0.00146778	0	-0.015834	-0.0152368	0.00655841	0	-0.0376119	-0.0343454	0.0104562	0	-0.015993	-0.0361444	0.057419	0	-0.2658	-0.161627	-0.229851	0	0	0	0	0	0	0	0.0484967	0	-0.0587512	-0.0362431	0.0119316	0	-0.0659354	-0.0375577	-0.0215252	0	-0.0251885	-0.0203056	-0.00345374	0	-0.00888756	-0.0145089	-0.00191456	0.00643744	-0.0147619	-0.00803938	0.0196376	0.0231934
Hoxa2_3079.1
Intercept	1A	1C	1G	1T	2A	2C	2G	2T	3A	3C	3G	3T	4A	4C	4G	4T	5A	5C	5G	5T	6A	6C	6G	6T	7A	7C	7G	7T	8A	8C	8G	8T	9A	9C	9G	9T	10A	10C	10G	10T	11A	11C	11G	11T	3MGW	4MGW	5MGW	6MGW	7MGW
1.82986	0	-0.0154826	-0.0127153	-0.00219287	0	-0.0240162	-0.0185919	-0.00902869	0	-0.0265459	-0.03128	-0.0041323	0	-0.0456504	-0.0646784	0.054266	0	-0.0468251	-0.0855194	0.00248923	0	0	0	0	0	0	0	-0.090299	0	0.00973352	-0.0152019	0.103911	0	-0.0761356	-0.0814925	-0.0401061	0	-0.00904564	-0.0214828	-0.00253313	0	-0.00409969	-0.00831384	0.00288114	-0.00640437	-0.00926432	-0.0116293	0.0659823	0.0402748
Hoxa3_2783.2
Intercept	1A	1C	1G	1T	2A	2C	2G	2T	3A	3C	3G	3T	4A	4C	4G	4T	5A	5C	5G	5T	6A	6C	6G	6T	7A	7C	7G	7T	8A	8C	8G	8T	9A	9C	9G	9T	10A	10C	10G	10T	11A	11C	11G	11T	3MGW	4MGW	5MGW	6MGW	7MGW
3.59101	0	-0.00937203	-0.0107243	-0.00325078	0	-0.0179926	-0.0137855	-0.00934828	0	-0.0071791	-0.0125445	0.00166698	0	-0.0197713	-0.0343215	0.0717006	0	-0.0177708	-0.0841647	0.00947786	0	0	0	0	0	0	0	-0.157595	0	0.0118446	-0.0227043	0.12392	0	-0.0733758	-0.0715664	-0.0348585	0	-0.015307	-0.0250065	-0.00587081	0	-0.00059352	-0.00521293	0.0061735	-0.0176777	0.00117464	-0.00778595	0.0416003	0.0358934
Hoxa4_3426.1
Intercept	1A	1C	1G	1T	2A	2C	2G	2T	3A	3C	3G	3T	4A	4C	4G	4T	5A	5C	5G	5T	6A	6C	6G	6T	7A	7C	7G	7T	8A	8C	8G	8T	9A	9C	9G	9T	10A	10C	10G	10T	11A	11C	11G	11T	3MGW	4MGW	5MGW	6MGW	7MGW
1.50589	0	-0.00835765	-0.0108135	-0.00256694	0	-0.0240822	-0.0201048	-0.00954595	0	-0.0377228	-0.0326602	-0.00166906	0	-0.0217547	-0.0467582	0.0571494	0	-0.0955141	-0.0956329	-0.0491675	0	0	0	0	0	0	0	-0.109663	0	-0.00602461	-0.0248305	0.0718719	0	-0.0644725	-0.0640623	-0.034657	0	-0.0185449	-0.0225472	-0.00684028	0	-0.0059098	-0.00668714	0.00104428	0.0125776	-0.0178506	-0.00966849	0.0361409	0.0356106
Hoxa5_3415.1
Intercept	1A	1C	1G	1T	2A	2C	2G	2T	3A	3C	3G	3T	4A	4C	4G	4T	5A	5C	5G	5T	6A	6C	6G	6T	7A	7C	7G	7T	8A	8C	8G	8T	9A	9C	9G	9T	10A	10C	10G	10T	11A	11C	11G	11T	3MGW	4MGW	5MGW	6MGW	7MGW
1.8339	0	-0.0134403	-0.0107036	-0.00266381	0	-0.0259808	-0.0216816	-0.00744444	0	-0.0289353	-0.0339467	0.00204299	0	-0.0474009	-0.0689528	0.0483811	0	-0.060084	-0.0972521	-0.010617	0	0	0	0	0	0	0	-0.123415	0	-0.00707766	-0.0335057	0.0924571	0	-0.0722239	-0.0731217	-0.0342593	0	-0.0173755	-0.0273729	-0.0115565	0	-0.00485457	-0.00785691	0.00243201	0.00165003	-0.0179371	-0.00916447	0.0815959	0.0487845
Hoxa6_1040.1
Intercept	1A	1C	1G	1T	2A	2C	2G	2T	3A	3C	3G	3T	4A	4C	4G	4T	5A	5C	5G	5T	6A	6C	6G	6T	7A	7C	7G	7T	8A	8C	8G	8T	9A	9C	9G	9T	10A	10C	10G	10T	11A	11C	11G	11T	3MGW	4MGW	5MGW	6MGW	7MGW
0.924683	0	-0.0127286	-0.010911	-0.00297928	0	-0.025551	-0.0264468	-0.00598599	0	-0.0408907	-0.0320263	-0.0082177	0	-0.0455658	-0.0822981	0.0349231	0	-0.0774556	-0.103778	-0.0198655	0	0	0	0	0	0	0	-0.0727654	0	0.00358973	-0.025925	0.0811619	0	-0.058386	-0.0512101	-0.0259146	0	-0.0174981	-0.0246655	-0.000897142	0	-0.00787342	-0.00781024	0.00275705	0.00993297	-0.0214703	0.00487213	0.0807682	0.0366713
Hoxa7_2668.2
Intercept	1A	1C	1G	1T	2A	2C	2G	2T	3A	3C	3G	3T	4A	4C	4G	4T	5A	5C	5G	5T	6A	6C	6G	6T	7A	7C	7G	7T	8A	8C	8G	8T	9A	9C	9G	9T	10A	10C	10G	10T	11A	11C	11G	11T	3MGW	4MGW	5MGW	6MGW	7MGW
1.72402	0	-0.01054	-0.0117701	-0.00168996	0	-0.0281751	-0.0239691	-0.0137089	0	-0.0417272	-0.0317941	-0.0125929	0	-0.0396676	-0.0719803	0.0312975	0	-0.100489	-0.119766	-0.0622828	0	0	0	0	0	0	0	-0.0952892	0	-0.0205265	-0.0467734	0.0897472	0	-0.0775983	-0.0654532	-0.0351729	0	-0.0163164	-0.0247673	-0.00639749	0	-0.00579186	-0.00545858	-0.000504648	-0.00689225	-0.0210152	0.00104532	0.0801311	0.0351829
Hoxa7_3750.1
Intercept	1A	1C	1G	1T	2A	2C	2G	2T	3A	3C	3G	3T	4A	4C	4G	4T	5A	5C	5G	5T	6A	6C	6G	6T	7A	7C	7G	7T	8A	8C	8G	8T	9A	9C	9G	9T	10A	10C	10G	10T	11A	11C	11G	11T	3MGW	4MGW	5MGW	6MGW	7MGW
0.874782	0	-0.0050107	-0.00637341	0.00511446	0	-0.0125126	-0.0137968	0.00276791	0	-0.0188903	-0.0207904	0.00727282	0	-0.0271803	-0.0440336	0.0306242	0	-0.155242	-0.117227	-0.118134	0	0	0	0	0	0	0	-0.093575	0	-0.0384138	-0.0383254	0.0519204	0	-0.0550039	-0.0474103	-0.0197897	0	-0.0113646	-0.0207572	-0.00735218	0	-0.0111025	-0.0137279	-0.00356036	-0.0110708	-0.0134053	-0.00558236	0.0422423	0.041061
Hoxa9_2622.2
Intercept	1A	1C	1G	1T	2A	2C	2G	2T	3A	3C	3G	3T	4A	4C	4G	4T	5A	5C	5G	5T	6A	6C	6G	6T	7A	7C	7G	7T	8A	8C	8G	8T	9A	9C	9G	9T	10A	10C	10G	10T	11A	11C	11G	11T	3MGW	4MGW	5MGW	6MGW	7MGW
-0.614029	0	-0.0104212	-0.0146509	-0.000993252	0	-0.0280817	-0.0278934	-0.00195443	0	-0.0625583	-0.0525798	-0.0164386	0	-0.0577686	-0.066022	0.0271502	0	-0.221579	-0.139317	-0.158814	0	0	0	0	0	0	0	-0.078483	0	-0.0305527	-0.0341801	0.0566078	0	-0.0681731	-0.0462664	-0.0237257	0	-0.0132997	-0.0223099	0.00101211	0	-0.0105365	-0.0125764	-0.00074413	0.00515572	-0.0254645	-0.00742313	0.0923623	0.0300469
Hoxb13_3479.1
Intercept	1A	1C	1G	1T	2A	2C	2G	2T	3A	3C	3G	3T	4A	4C	4G	4T	5A	5C	5G	5T	6A	6C	6G	6T	7A	7C	7G	7T	8A	8C	8G	8T	9A	9C	9G	9T	10A	10C	10G	10T	11A	11C	11G	11T	3MGW	4MGW	5MGW	6MGW	7MGW
-2.50106	0	-0.0076707	-0.0104415	-0.00137374	0	-0.0137772	-0.0113113	0.0085609	0	-0.0371431	-0.0353682	0.0120637	0	-0.0347019	-0.0347909	0.0467445	0	-0.294112	-0.162481	-0.257193	0	0	0	0	0	0	0	0.0353019	0	-0.0806862	-0.0446107	-0.00944913	0	-0.0778037	-0.0449936	-0.0292725	0	-0.0285903	-0.0215435	-0.00724459	0	-0.00832339	-0.0125201	-0.00296835	0.00215326	-0.0200844	-0.0263053	0.031939	0.0510787
Hoxb3_1720.2
Intercept	1A	1C	1G	1T	2A	2C	2G	2T	3A	3C	3G	3T	4A	4C	4G	4T	5A	5C	5G	5T	6A	6C	6G	6T	7A	7C	7G	7T	8A	8C	8G	8T	9A	9C	9G	9T	10A	10C	10G	10T	11A	11C	11G	11T	3MGW	4MGW	5MGW	6MGW	7MGW
2.40758	0	-0.00958121	-0.0136648	-0.00937118	0	-0.030253	-0.0224832	-0.022415	0	-0.0401395	-0.0319588	-0.0182452	0	-0.0166469	-0.0420371	0.0727122	0	-0.0412572	-0.0812728	-0.00885592	0	0	0	0	0	0	0	-0.165783	0	0.0354194	0.0011136	0.11707	0	-0.0760912	-0.0656023	-0.0431199	0	-0.0118323	-0.014916	-0.00430489	0	-0.00718173	-0.00472081	0.00134189	0.00267549	-0.0199994	0.0170162	0.0929157	0.0498836
Hoxb4_2627.1
Intercept	1A	1C	1G	1T	2A	2C	2G	2T	3A	3C	3G	3T	4A	4C	4G	4T	5A	5C	5G	5T	6A	6C	6G	6T	7A	7C	7G	7T	8A	8C	8G	8T	9A	9C	9G	9T	10A	10C	10G	10T	11A	11C	11G	11T	3MGW	4MGW	5MGW	6MGW	7MGW
2.86946	0	-0.0120753	-0.0127145	-0.000608027	0	-0.0240954	-0.0208462	-0.0098096	0	-0.0394863	-0.0338346	0.00123209	0	-0.0464662	-0.0652689	0.0538638	0	-0.0485614	-0.082222	-0.00479588	0	0	0	0	0	0	0	-0.139051	0	0.00361063	-0.0257977	0.103665	0	-0.0762142	-0.0650696	-0.0352197	0	-0.0187214	-0.0222355	-0.000901687	0	-0.00409268	-0.00947007	0.00313205	-0.00555042	-0.0226304	-0.00836599	0.0699289	0.0382448
Hoxb5_3122.2
Intercept	1A	1C	1G	1T	2A	2C	2G	2T	3A	3C	3G	3T	4A	4C	4G	4T	5A	5C	5G	5T	6A	6C	6G	6T	7A	7C	7G	7T	8A	8C	8G	8T	9A	9C	9G	9T	10A	10C	10G	10T	11A	11C	11G	11T	3MGW	4MGW	5MGW	6MGW	7MGW
2.01806	0	-0.0111867	-0.00794335	-0.00132273	0	-0.0244692	-0.024714	-0.00725061	0	-0.023964	-0.0303111	-0.00180183	0	-0.0397679	-0.0622668	0.0417948	0	-0.0677857	-0.0859266	-0.0247267	0	0	0	0	0	0	0	-0.129939	0	-0.00337192	-0.036291	0.0809702	0	-0.0700162	-0.0690217	-0.0295365	0	-0.0170741	-0.0275142	-0.00799911	0	-0.00609592	-0.00823556	0.000726569	0.0107301	-0.0183041	-0.0103839	0.0568102	0.0448464
Hoxb6_3428.2
Intercept	1A	1C	1G	1T	2A	2C	2G	2T	3A	3C	3G	3T	4A	4C	4G	4T	5A	5C	5G	5T	6A	6C	6G	6T	7A	7C	7G	7T	8A	8C	8G	8T	9A	9C	9G	9T	10A	10C	10G	10T	11A	11C	11G	11T	3MGW	4MGW	5MGW	6MGW	7MGW
1.65747	0	-0.00768314	-0.0118124	0.000133135	0	-0.0243086	-0.0200896	-0.00734617	0	-0.039277	-0.0189308	-0.00501305	0	-0.0424321	-0.0586371	0.0239374	0	-0.0898419	-0.089285	-0.0326971	0	0	0	0	0	0	0	-0.0902127	0	-0.00892494	-0.027645	0.0755784	0	-0.0543219	-0.0439497	-0.0228102	0	-0.0167847	-0.0169544	-0.00350969	0	-0.00536946	-0.00572405	-0.000327433	0.00700123	-0.0122073	-0.00110861	0.0514187	0.0322806
Hoxb7_3953.1
Intercept	1A	1C	1G	1T	2A	2C	2G	2T	3A	3C	3G	3T	4A	4C	4G	4T	5A	5C	5G	5T	6A	6C	6G	6T	7A	7C	7G	7T	8A	8C	8G	8T	9A	9C	9G	9T	10A	10C	10G	10T	11A	11C	11G	11T	3MGW	4MGW	5MGW	6MGW	7MGW
0.995419	0	-0.00639932	-0.0135538	0.00390397	0	-0.0221076	-0.0216369	-0.004433	0	-0.0485134	-0.039295	-0.00678105	0	-0.0318724	-0.061761	0.0395303	0	-0.161248	-0.13321	-0.0956603	0	0	0	0	0	0	0	-0.104284	0	-0.0319001	-0.0444878	0.0663982	0	-0.0745678	-0.061567	-0.0261175	0	-0.0132441	-0.0227635	-0.00237994	0	-0.00736595	-0.0119951	0.00326259	-0.00248896	-0.0133736	0.0079493	0.0538524	0.0387674
Hoxb8_3780.2
Intercept	1A	1C	1G	1T	2A	2C	2G	2T	3A	3C	3G	3T	4A	4C	4G	4T	5A	5C	5G	5T	6A	6C	6G	6T	7A	7C	7G	7T	8A	8C	8G	8T	9A	9C	9G	9T	10A	10C	10G	10T	11A	11C	11G	11T	3MGW	4MGW	5MGW	6MGW	7MGW
1.80927	0	-0.0111566	-0.0161761	-0.00382266	0	-0.0286809	-0.0288013	-0.00628396	0	-0.0641528	-0.0435819	-0.0210721	0	-0.0411959	-0.0709111	0.0360784	0	-0.196579	-0.127319	-0.116666	0	0	0	0	0	0	0	-0.171959	0	-0.0186414	-0.0484992	0.0539745	0	-0.0746395	-0.0456992	-0.0295515	0	-0.017249	-0.0223208	0.00118627	0	-0.00830243	-0.0124327	0.00408162	0.00619193	-0.0215064	0.0115947	0.0670837	0.0397854
Hoxb9_3413.1
Intercept	1A	1C	1G	1T	2A	2C	2G	2T	3A	3C	3G	3T	4A	4C	4G	4T	5A	5C	5G	5T	6A	6C	6G	6T	7A	7C	7G	7T	8A	8C	8G	8T	9A	9C	9G	9T	10A	10C	10G	10T	11A	11C	11G	11T	3MGW	4MGW	5MGW	6MGW	7MGW
-0.104286	0	-0.00793865	-0.0101407	0.00268323	0	-0.0202698	-0.0225763	0.00376908	0	-0.0506587	-0.0448414	-0.00687436	0	-0.0297145	-0.0409124	0.0355549	0	-0.236658	-0.137756	-0.193169	0	0	0	0	0	0	0	-0.141123	0	-0.015844	-0.037817	0.0551337	0	-0.0555417	-0.0396642	-0.0180176	0	-0.0137758	-0.0215146	-0.00267397	0	-0.00634752	-0.0107395	0.000786824	0.00786069	-0.0208699	-0.0178197	0.0719484	0.0331784
Hoxc10_2779.2
Intercept	1A	1C	1G	1T	2A	2C	2G	2T	3A	3C	3G	3T	4A	4C	4G	4T	5A	5C	5G	5T	6A	6C	6G	6T	7A	7C	7G	7T	8A	8C	8G	8T	9A	9C	9G	9T	10A	10C	10G	10T	11A	11C	11G	11T	3MGW	4MGW	5MGW	6MGW	7MGW
0.655964	0	-0.00744618	-0.00913584	-0.000429726	0	-0.0205534	-0.0234653	-0.00182355	0	-0.0476443	-0.0355316	-0.0173767	0	-0.0348144	-0.0557238	0.0235459	0	-0.136694	-0.0985206	-0.0902746	0	0	0	0	0	0	0	-0.077656	0	0.00931181	-0.0148322	0.0781202	0	-0.0540033	-0.0392165	-0.020243	0	-0.00721773	-0.0184227	0.00544698	0	-0.00766579	-0.0104527	0.000574282	-0.00106135	-0.0228579	-0.0028653	0.0851742	0.0323136
Hoxc11_3718.2
Intercept	1A	1C	1G	1T	2A	2C	2G	2T	3A	3C	3G	3T	4A	4C	4G	4T	5A	5C	5G	5T	6A	6C	6G	6T	7A	7C	7G	7T	8A	8C	8G	8T	9A	9C	9G	9T	10A	10C	10G	10T	11A	11C	11G	11T	3MGW	4MGW	5MGW	6MGW	7MGW
-0.960399	0	-0.00334498	-0.00447584	0.00508442	0	-0.0137759	-0.0147109	0.0011556	0	-0.0215795	-0.0229213	0.0063745	0	-0.00849028	-0.027974	0.0450687	0	-0.154182	-0.117024	-0.132735	0	0	0	0	0	0	0	-0.00333011	0	0.00530028	-0.00172021	0.0641339	0	-0.0485696	-0.0364374	-0.0205136	0	-0.0122621	-0.0156361	-0.00158778	0	-0.00350624	-0.00839252	0.00232062	0.0110279	-0.0268341	-0.00786577	0.0578505	0.0183531
Hoxc12_3480.1
Intercept	1A	1C	1G	1T	2A	2C	2G	2T	3A	3C	3G	3T	4A	4C	4G	4T	5A	5C	5G	5T	6A	6C	6G	6T	7A	7C	7G	7T	8A	8C	8G	8T	9A	9C	9G	9T	10A	10C	10G	10T	11A	11C	11G	11T	3MGW	4MGW	5MGW	6MGW	7MGW
-0.662074	0	-0.00561813	-0.0057016	0.00278369	0	-0.0184451	-0.0191764	0.00227455	0	-0.0411052	-0.0308803	-0.00250895	0	-0.0183578	-0.0393305	0.0350444	0	-0.167337	-0.0985414	-0.125627	0	0	0	0	0	0	0	-0.0392316	0	0.0026357	-0.0194007	0.0596121	0	-0.0565351	-0.0358132	-0.0263953	0	-0.00650215	-0.0162357	0.00612589	0	-0.00718271	-0.0097491	-0.00102389	0.0197559	-0.0211698	-0.013363	0.0529456	0.0157591
Hoxc13_3127.1
Intercept	1A	1C	1G	1T	2A	2C	2G	2T	3A	3C	3G	3T	4A	4C	4G	4T	5A	5C	5G	5T	6A	6C	6G	6T	7A	7C	7G	7T	8A	8C	8G	8T	9A	9C	9G	9T	10A	10C	10G	10T	11A	11C	11G	11T	3MGW	4MGW	5MGW	6MGW	7MGW
-2.21054	0	-0.0054646	-0.00654426	0.00037964	0	-0.0109192	-0.00993069	0.0103992	0	-0.0349861	-0.0306982	0.0164893	0	-0.00989329	-0.0256	0.0607006	0	-0.284429	-0.163406	-0.25033	0	0	0	0	0	0	0	0.0593267	0	-0.0687357	-0.036826	0.0087741	0	-0.0651357	-0.0368508	-0.026301	0	-0.024288	-0.0205383	-0.00148029	0	-0.0085114	-0.0135383	-0.00018703	0.0091346	-0.0181972	-0.010005	0.00950604	0.0228524
Hoxc4_3491.1
Intercept	1A	1C	1G	1T	2A	2C	2G	2T	3A	3C	3G	3T	4A	4C	4G	4T	5A	5C	5G	5T	6A	6C	6G	6T	7A	7C	7G	7T	8A	8C	8G	8T	9A	9C	9G	9T	10A	10C	10G	10T	11A	11C	11G	11T	3MGW	4MGW	5MGW	6MGW	7MGW
2.2135	0	-0.0129066	-0.0118625	-0.00461979	0	-0.0251283	-0.0215367	-0.0159625	0	-0.0323027	-0.0296758	-0.00672912	0	-0.0296314	-0.0647062	0.0562581	0	-0.0500776	-0.0820007	0.00326818	0	0	0	0	0	0	0	-0.0895305	0	0.0096437	-0.0172082	0.0899784	0	-0.0679156	-0.0724399	-0.0354362	0	-0.0179461	-0.0236621	-0.00382261	0	-0.00788971	-0.0082191	0.00174936	0.0064935	-0.0147658	-0.00638675	0.0505008	0.0361885
Hoxc5_2630.2
Intercept	1A	1C	1G	1T	2A	2C	2G	2T	3A	3C	3G	3T	4A	4C	4G	4T	5A	5C	5G	5T	6A	6C	6G	6T	7A	7C	7G	7T	8A	8C	8G	8T	9A	9C	9G	9T	10A	10C	10G	10T	11A	11C	11G	11T	3MGW	4MGW	5MGW	6MGW	7MGW
2.14683	0	-0.0110051	-0.00905086	-0.00141082	0	-0.0158159	-0.0141156	-0.00625781	0	-0.0183814	-0.017412	0.00258539	0	-0.0390145	-0.0600973	0.0361692	0	-0.0774244	-0.0893576	-0.0428132	0	0	0	0	0	0	0	-0.0960486	0	0.00255263	-0.0218408	0.0894097	0	-0.0594787	-0.0639142	-0.0305615	0	-0.0208761	-0.023551	-0.00987169	0	-0.00239658	-0.00590195	0.00407653	-0.00818126	-0.0176962	-0.00764103	0.0521202	0.0364749
Hoxc6_3954.2
Intercept	1A	1C	1G	1T	2A	2C	2G	2T	3A	3C	3G	3T	4A	4C	4G	4T	5A	5C	5G	5T	6A	6C	6G	6T	7A	7C	7G	7T	8A	8C	8G	8T	9A	9C	9G	9T	10A	10C	10G	10T	11A	11C	11G	11T	3MGW	4MGW	5MGW	6MGW	7MGW
0.788407	0	-0.0110618	-0.0147086	-0.00176334	0	-0.0211962	-0.0248629	-0.00317839	0	-0.0378459	-0.031808	-0.00402873	0	-0.0467229	-0.0672795	0.0226944	0	-0.099278	-0.101595	-0.0458197	0	0	0	0	0	0	0	-0.0476995	0	-0.036034	-0.0489481	0.0539193	0	-0.0669338	-0.0585318	-0.0303391	0	-0.0254622	-0.0315863	-0.0121028	0	-0.00894574	-0.0150308	-0.00346451	-0.00181294	-0.00470653	-0.0125017	0.0517629	0.0323274
Hoxc8_3429.2
Intercept	1A	1C	1G	1T	2A	2C	2G	2T	3A	3C	3G	3T	4A	4C	4G	4T	5A	5C	5G	5T	6A	6C	6G	6T	7A	7C	7G	7T	8A	8C	8G	8T	9A	9C	9G	9T	10A	10C	10G	10T	11A	11C	11G	11T	3MGW	4MGW	5MGW	6MGW	7MGW
1.02939	0	-0.00723509	-0.0154818	0.000617073	0	-0.0222615	-0.0220013	-0.00681255	0	-0.0461493	-0.0346011	-0.00378285	0	-0.0197708	-0.0529749	0.0453138	0	-0.16142	-0.133409	-0.113826	0	0	0	0	0	0	0	-0.0901002	0	-0.0374312	-0.0460144	0.0765505	0	-0.0727671	-0.0613352	-0.0317384	0	-0.0127182	-0.0234159	-0.00797416	0	-0.00689186	-0.0120155	-0.000959062	-0.00561323	-0.00624174	-0.00572363	0.0553432	0.0391858
Hoxc9_2367.2
Intercept	1A	1C	1G	1T	2A	2C	2G	2T	3A	3C	3G	3T	4A	4C	4G	4T	5A	5C	5G	5T	6A	6C	6G	6T	7A	7C	7G	7T	8A	8C	8G	8T	9A	9C	9G	9T	10A	10C	10G	10T	11A	11C	11G	11T	3MGW	4MGW	5MGW	6MGW	7MGW
0.360548	0	-0.00933626	-0.0128608	-0.000965302	0	-0.0243792	-0.0255679	0.000304344	0	-0.0489916	-0.0385328	-0.00665721	0	-0.0520265	-0.0647941	0.0207366	0	-0.174246	-0.107403	-0.111896	0	0	0	0	0	0	0	-0.082401	0	-0.019344	-0.0432136	0.0448598	0	-0.0610425	-0.0436648	-0.0298449	0	-0.0141075	-0.0239299	0.00230369	0	-0.0115014	-0.01177	1.30104e-06	0.00505319	-0.0205913	-0.00230801	0.0802708	0.0304026
Hoxd1_3448.1
Intercept	1A	1C	1G	1T	2A	2C	2G	2T	3A	3C	3G	3T	4A	4C	4G	4T	5A	5C	5G	5T	6A	6C	6G	6T	7A	7C	7G	7T	8A	8C	8G	8T	9A	9C	9G	9T	10A	10C	10G	10T	11A	11C	11G	11T	3MGW	4MGW	5MGW	6MGW	7MGW
4.15733	0	-0.0150078	-0.013847	-0.00733152	0	-0.0306324	-0.0194068	-0.015536	0	-0.0331573	-0.0270626	-0.00843598	0	-0.0132439	-0.0619997	0.056618	0	-0.0594606	-0.0453115	0.00933126	0	0	0	0	0	0	0	-0.183857	0	0.0388681	-0.0315667	0.0996502	0	-0.0740682	-0.0518889	-0.0316249	0	-0.01984	-0.0174016	-0.00826787	0	-0.00607462	-0.0054587	0.00629654	0.0142258	-0.00762043	-0.00461522	0.00261696	0.0258478
Hoxd10_2368.2
Intercept	1A	1C	1G	1T	2A	2C	2G	2T	3A	3C	3G	3T	4A	4C	4G	4T	5A	5C	5G	5T	6A	6C	6G	6T	7A	7C	7G	7T	8A	8C	8G	8T	9A	9C	9G	9T	10A	10C	10G	10T	11A	11C	11G	11T	3MGW	4MGW	5MGW	6MGW	7MGW
-0.583643	0	-0.0130834	-0.0150817	0.00187575	0	-0.0283024	-0.0306035	0.00104212	0	-0.064633	-0.0548686	-0.0122804	0	-0.0594524	-0.0723448	0.0269329	0	-0.168227	-0.118824	-0.109842	0	0	0	0	0	0	0	-0.00835976	0	-0.0491699	-0.0460257	0.040344	0	-0.075303	-0.0591165	-0.0224034	0	-0.0221177	-0.0288859	-0.00181665	0	-0.0131124	-0.0138511	-0.00255758	0.00178586	-0.0131201	-0.0207855	0.0717831	0.0328185
Hoxd11_3873.1
Intercept	1A	1C	1G	1T	2A	2C	2G	2T	3A	3C	3G	3T	4A	4C	4G	4T	5A	5C	5G	5T	6A	6C	6G	6T	7A	7C	7G	7T	8A	8C	8G	8T	9A	9C	9G	9T	10A	10C	10G	10T	11A	11C	11G	11T	3MGW	4MGW	5MGW	6MGW	7MGW
-0.554694	0	-0.00834432	-0.00858056	0.00335327	0	-0.0225083	-0.0240406	0.000918271	0	-0.0459587	-0.0393752	-0.0055728	0	-0.0259032	-0.0452784	0.031695	0	-0.177167	-0.110651	-0.136951	0	0	0	0	0	0	0	-0.00937657	0	-0.0273399	-0.0307648	0.0360369	0	-0.0603023	-0.048266	-0.0227483	0	-0.01671	-0.0237734	0.000349132	0	-0.00766871	-0.0095051	0.00169612	0.00778413	-0.0187243	-0.0129849	0.0446661	0.0184719
Hoxd12_3481.1
Intercept	1A	1C	1G	1T	2A	2C	2G	2T	3A	3C	3G	3T	4A	4C	4G	4T	5A	5C	5G	5T	6A	6C	6G	6T	7A	7C	7G	7T	8A	8C	8G	8T	9A	9C	9G	9T	10A	10C	10G	10T	11A	11C	11G	11T	3MGW	4MGW	5MGW	6MGW	7MGW
-0.297621	0	-0.00977526	-0.00838721	0.00273709	0	-0.0244561	-0.0240681	0.000850665	0	-0.0515465	-0.0430376	-0.00893594	0	-0.0308217	-0.0458293	0.0366543	0	-0.193752	-0.111778	-0.15215	0	0	0	0	0	0	0	-0.028671	0	-0.0111038	-0.0292368	0.0629365	0	-0.0740825	-0.0512424	-0.0310969	0	-0.0166854	-0.0238832	0.00444676	0	-0.00793704	-0.0127509	-0.00146846	0.0086266	-0.0198051	-0.0161111	0.0602446	0.0230933
Hoxd13_2356.1
Intercept	1A	1C	1G	1T	2A	2C	2G	2T	3A	3C	3G	3T	4A	4C	4G	4T	5A	5C	5G	5T	6A	6C	6G	6T	7A	7C	7G	7T	8A	8C	8G	8T	9A	9C	9G	9T	10A	10C	10G	10T	11A	11C	11G	11T	3MGW	4MGW	5MGW	6MGW	7MGW
-1.85438	0	-0.00780291	-0.0105672	0.00416236	0	-0.013793	-0.0163381	0.0110933	0	-0.0265293	-0.0309313	0.0177237	0	-0.0304607	-0.0371644	0.0323022	0	-0.229668	-0.12836	-0.201599	0	0	0	0	0	0	0	0.0246427	0	-0.072979	-0.0512575	-0.00532259	0	-0.0705723	-0.0470719	-0.0261865	0	-0.0248737	-0.0193813	-0.00943918	0	-0.00970236	-0.0124666	-0.0029828	0.000892596	-0.0254649	-0.0228168	0.0101465	0.0306628
Hoxd3_1742.2
Intercept	1A	1C	1G	1T	2A	2C	2G	2T	3A	3C	3G	3T	4A	4C	4G	4T	5A	5C	5G	5T	6A	6C	6G	6T	7A	7C	7G	7T	8A	8C	8G	8T	9A	9C	9G	9T	10A	10C	10G	10T	11A	11C	11G	11T	3MGW	4MGW	5MGW	6MGW	7MGW
2.59165	0	-0.00845365	-0.0142055	-0.0047698	0	-0.0257227	-0.0194608	-0.0124005	0	-0.0384119	-0.0289015	-0.0041495	0	-0.0322752	-0.048843	0.0694981	0	-0.086229	-0.0956924	-0.0471249	0	0	0	0	0	0	0	-0.146792	0	0.013405	-0.0145466	0.106004	0	-0.067746	-0.0656798	-0.0326074	0	-0.0161828	-0.0142641	-0.00202481	0	-0.00640352	-0.00750019	0.00301191	0.00137142	-0.0171905	-0.000713886	0.0691522	0.0530327
Hoxd8_2644.1
Intercept	1A	1C	1G	1T	2A	2C	2G	2T	3A	3C	3G	3T	4A	4C	4G	4T	5A	5C	5G	5T	6A	6C	6G	6T	7A	7C	7G	7T	8A	8C	8G	8T	9A	9C	9G	9T	10A	10C	10G	10T	11A	11C	11G	11T	3MGW	4MGW	5MGW	6MGW	7MGW
0.221498	0	-0.0156545	-0.016209	-0.000692963	0	-0.029729	-0.0287323	-0.0123696	0	-0.050471	-0.0347374	-0.016232	0	-0.0385743	-0.0749248	0.0260666	0	-0.104636	-0.113619	-0.0654747	0	0	0	0	0	0	0	-0.0617918	0	-0.0245551	-0.0482944	0.0776274	0	-0.0623885	-0.058217	-0.0267067	0	-0.0171584	-0.0241543	-0.00358345	0	-0.00693522	-0.0086473	0.00126819	-0.00220028	-0.0114247	-0.00537851	0.0919817	0.0349848
Ipf1_3815.1
Intercept	1A	1C	1G	1T	2A	2C	2G	2T	3A	3C	3G	3T	4A	4C	4G	4T	5A	5C	5G	5T	6A	6C	6G	6T	7A	7C	7G	7T	8A	8C	8G	8T	9A	9C	9G	9T	10A	10C	10G	10T	11A	11C	11G	11T	3MGW	4MGW	5MGW	6MGW	7MGW
2.3607	0	-0.0127961	-0.0106608	-0.00141368	0	-0.0207481	-0.0190673	-0.00813922	0	-0.0210704	-0.0341183	-0.0043838	0	-0.0469624	-0.06587	0.0503778	0	-0.0197048	-0.0741064	0.0313067	0	0	0	0	0	0	0	-0.142022	0	0.00929315	-0.0266753	0.104357	0	-0.0726917	-0.0719217	-0.0307224	0	-0.00994853	-0.0210504	-0.00487798	0	-0.00529279	-0.00765356	0.00158346	-0.00308824	-0.00525709	-0.000113571	0.0832714	0.0412536
Irx2_0900.3
Intercept	1A	1C	1G	1T	2A	2C	2G	2T	3A	3C	3G	3T	4A	4C	4G	4T	5A	5C	5G	5T	6A	6C	6G	6T	7A	7C	7G	7T	8A	8C	8G	8T	9A	9C	9G	9T	10A	10C	10G	10T	11A	11C	11G	11T	3MGW	4MGW	5MGW	6MGW	7MGW
4.27497	0	-0.00705523	-0.00623927	-0.0015739	0	-0.0156788	-0.0104991	-6.2476e-05	0	-0.0253151	-0.00116029	-0.0154119	0	-0.00242483	0.021484	-0.0239174	0	-0.188178	-0.0545193	-0.225909	0	0	0	0	0	0	0	-0.442142	0	-0.0791568	-0.0637525	-0.0671466	0	-0.00079074	-0.0126829	0.0394193	0	0.00792081	0.00368557	0.00587035	0	-0.0060652	-0.00434698	0.00154115	0.0125629	0.00977411	-0.00352708	-0.0203204	0.0049003
Irx3_0920.1
Intercept	1A	1C	1G	1T	2A	2C	2G	2T	3A	3C	3G	3T	4A	4C	4G	4T	5A	5C	5G	5T	6A	6C	6G	6T	7A	7C	7G	7T	8A	8C	8G	8T	9A	9C	9G	9T	10A	10C	10G	10T	11A	11C	11G	11T	3MGW	4MGW	5MGW	6MGW	7MGW
3.88218	0	-0.0057282	-0.00741253	0.000245086	0	-0.0211186	-0.0108112	0.00106071	0	-0.0397185	-0.015068	-0.0217082	0	-0.0226898	0.0139822	-0.0197817	0	-0.143203	-0.0334213	-0.171879	0	0	0	0	0	0	0	-0.382376	0	-0.0587181	-0.0468814	-0.0335654	0	-0.0101911	-0.0134064	0.0427124	0	0.00896133	-0.000312082	0.00157137	0	-0.00540662	-0.00625181	6.28271e-05	0.0122789	0.02519	0.00476065	-0.0062782	0.00821708
Irx3_2226.1
Intercept	1A	1C	1G	1T	2A	2C	2G	2T	3A	3C	3G	3T	4A	4C	4G	4T	5A	5C	5G	5T	6A	6C	6G	6T	7A	7C	7G	7T	8A	8C	8G	8T	9A	9C	9G	9T	10A	10C	10G	10T	11A	11C	11G	11T	3MGW	4MGW	5MGW	6MGW	7MGW
3.66866	0	-0.0104949	-0.0106514	-0.000457094	0	-0.0230886	-0.0176598	-0.000150478	0	-0.0402747	-0.0209925	-0.0191218	0	-0.0382403	0.00315009	-0.0151811	0	-0.116532	-0.020517	-0.136616	0	0	0	0	0	0	0	-0.322625	0	-0.0719408	-0.0639257	-0.0411671	0	-0.0214553	-0.0261725	0.0269385	0	0.00473451	-0.00281131	0.0031749	0	-0.00909303	-0.00910799	-0.00125645	0.00935475	0.0160041	-0.000532679	-0.00109523	0.00728363
Irx4_2242.3
Intercept	1A	1C	1G	1T	2A	2C	2G	2T	3A	3C	3G	3T	4A	4C	4G	4T	5A	5C	5G	5T	6A	6C	6G	6T	7A	7C	7G	7T	8A	8C	8G	8T	9A	9C	9G	9T	10A	10C	10G	10T	11A	11C	11G	11T	3MGW	4MGW	5MGW	6MGW	7MGW
2.68734	0	-0.00797223	-0.00801084	0.001154	0	-0.0241516	-0.0197882	0.000217442	0	-0.04464	-0.0207133	-0.0206874	0	-0.0240129	-0.000800578	-0.0141332	0	-0.165034	-0.0535859	-0.180475	0	0	0	0	0	0	0	-0.304955	0	-0.0747277	-0.068252	-0.0581793	0	-0.0252163	-0.0301979	0.0164722	0	-0.00371442	-0.00651614	-0.00285593	0	-0.0068275	-0.00762361	-0.00361571	-0.00176789	0.0146709	0.00220659	-0.0147351	0.0130897
Irx5_2385.1
Intercept	1A	1C	1G	1T	2A	2C	2G	2T	3A	3C	3G	3T	4A	4C	4G	4T	5A	5C	5G	5T	6A	6C	6G	6T	7A	7C	7G	7T	8A	8C	8G	8T	9A	9C	9G	9T	10A	10C	10G	10T	11A	11C	11G	11T	3MGW	4MGW	5MGW	6MGW	7MGW
2.67705	0	-0.00532659	-0.00887856	-0.000139343	0	-0.0182492	-0.0149722	0.00108127	0	-0.0417183	-0.0203148	-0.0195611	0	-0.0243943	-0.0018008	-0.0322462	0	-0.158512	-0.0411459	-0.180733	0	0	0	0	0	0	0	-0.295655	0	-0.0942758	-0.0602705	-0.0760681	0	-0.0194273	-0.0262585	0.0322417	0	0.000455778	-0.00414346	0.00552687	0	-0.00542054	-0.00688004	0.000987436	0.00934035	0.0101621	0.0134404	-0.0201818	0.00997544
Irx6_2623.2
Intercept	1A	1C	1G	1T	2A	2C	2G	2T	3A	3C	3G	3T	4A	4C	4G	4T	5A	5C	5G	5T	6A	6C	6G	6T	7A	7C	7G	7T	8A	8C	8G	8T	9A	9C	9G	9T	10A	10C	10G	10T	11A	11C	11G	11T	3MGW	4MGW	5MGW	6MGW	7MGW
3.82133	0	-0.00628827	-0.00676407	-0.000388686	0	-0.0179951	-0.0147889	0.00177005	0	-0.0332453	-0.0118612	-0.0126444	0	-0.024496	-0.00108692	-0.0257981	0	-0.170993	-0.0494333	-0.169908	0	0	0	0	0	0	0	-0.35878	0	-0.0746662	-0.0740783	-0.0622821	0	-0.0182968	-0.0323487	0.0192069	0	-0.00491636	-0.0110725	-0.000339297	0	-0.00890685	-0.00895214	-0.0030449	-0.000359389	-0.00374069	-0.0106357	0.00504278	0.0142303
Isl2_3430.1
Intercept	1A	1C	1G	1T	2A	2C	2G	2T	3A	3C	3G	3T	4A	4C	4G	4T	5A	5C	5G	5T	6A	6C	6G	6T	7A	7C	7G	7T	8A	8C	8G	8T	9A	9C	9G	9T	10A	10C	10G	10T	11A	11C	11G	11T	3MGW	4MGW	5MGW	6MGW	7MGW
2.76944	0	-0.0102235	-0.0129563	0.000960724	0	-0.0243799	-0.0196637	-0.00567346	0	-0.0207362	-0.0246223	0.00971403	0	-0.0852664	-0.0551118	0.00359323	0	-0.0818144	-0.0701734	-0.0292134	0	0	0	0	0	0	0	-0.173433	0	-0.0199796	-0.0482125	0.057869	0	-0.0386395	-0.0303147	-0.00686401	0	-0.0192073	-0.0157872	-0.00264005	0	-0.00776538	-0.00830946	0.0037992	-0.00994919	-0.012006	-0.0105474	0.0957973	0.0374354
Isx_3445.1
Intercept	1A	1C	1G	1T	2A	2C	2G	2T	3A	3C	3G	3T	4A	4C	4G	4T	5A	5C	5G	5T	6A	6C	6G	6T	7A	7C	7G	7T	8A	8C	8G	8T	9A	9C	9G	9T	10A	10C	10G	10T	11A	11C	11G	11T	3MGW	4MGW	5MGW	6MGW	7MGW
3.22388	0	-0.011735	-0.0134131	-0.00836511	0	-0.021713	-0.0233395	-0.0141525	0	-0.0307623	-0.0297784	-0.00144313	0	-0.0254344	-0.0465777	0.0584988	0	-0.0981956	-0.0956124	-0.0244727	0	0	0	0	0	0	0	-0.192005	0	0.0148921	-0.0452896	0.102686	0	-0.0581819	-0.0549502	-0.0198697	0	-0.0149211	-0.00692864	-0.00612267	0	-0.00340588	-0.00740597	0.000779691	0.0103907	-0.0169623	-0.0038878	0.0461447	0.0545016
Lbx2_3869.2
Intercept	1A	1C	1G	1T	2A	2C	2G	2T	3A	3C	3G	3T	4A	4C	4G	4T	5A	5C	5G	5T	6A	6C	6G	6T	7A	7C	7G	7T	8A	8C	8G	8T	9A	9C	9G	9T	10A	10C	10G	10T	11A	11C	11G	11T	3MGW	4MGW	5MGW	6MGW	7MGW
1.29559	0	-0.00971697	-0.00881142	-0.0021844	0	-0.0216315	-0.0167213	-0.00861153	0	-0.0145714	-0.0239698	0.00183504	0	-0.0136508	-0.0317687	0.0544682	0	-0.0854328	-0.0793573	-0.041426	0	0	0	0	0	0	0	-0.0475123	0	0.00683558	-0.0263595	0.0713878	0	-0.0666839	-0.0528682	-0.0359303	0	-0.0210966	-0.012286	-0.0136411	0	-0.00757472	-0.00514477	0.0018691	0.0158424	-0.0208605	0.00633482	0.0304631	0.0272331
Lhx1_2240.2
Intercept	1A	1C	1G	1T	2A	2C	2G	2T	3A	3C	3G	3T	4A	4C	4G	4T	5A	5C	5G	5T	6A	6C	6G	6T	7A	7C	7G	7T	8A	8C	8G	8T	9A	9C	9G	9T	10A	10C	10G	10T	11A	11C	11G	11T	3MGW	4MGW	5MGW	6MGW	7MGW
2.39343	0	-0.0159415	-0.0172415	-0.00574751	0	-0.0304764	-0.0284891	-0.00769281	0	-0.0336151	-0.0381745	0.00364453	0	-0.0534972	-0.0796867	0.0527211	0	-0.0707182	-0.0813201	0.0121047	0	0	0	0	0	0	0	-0.0761021	0	-0.0144463	-0.0619929	0.0804419	0	-0.0753163	-0.0710652	-0.0342178	0	-0.0296383	-0.0295764	-0.0143932	0	-0.00868717	-0.00949108	0.00138461	-0.00392033	-0.0112339	0.000742344	0.0147886	0.0375833
Lhx2_0953.2
Intercept	1A	1C	1G	1T	2A	2C	2G	2T	3A	3C	3G	3T	4A	4C	4G	4T	5A	5C	5G	5T	6A	6C	6G	6T	7A	7C	7G	7T	8A	8C	8G	8T	9A	9C	9G	9T	10A	10C	10G	10T	11A	11C	11G	11T	3MGW	4MGW	5MGW	6MGW	7MGW
1.88177	0	-0.0107454	-0.0129689	-0.00671898	0	-0.0178139	-0.0152447	-0.00813866	0	-0.0249972	-0.0253252	-0.00556459	0	-0.0028038	-0.042402	0.0831839	0	-0.0868758	-0.105295	-0.0364339	0	0	0	0	0	0	0	-0.123253	0	0.0205855	-0.0155744	0.103189	0	-0.065114	-0.0616484	-0.0383136	0	-0.0151495	-0.00690007	-0.00363941	0	-0.00214177	-0.00110244	0.0127267	0.0175448	-0.00887072	0.00803004	0.0431747	0.0428648
Lhx3_3431.1
Intercept	1A	1C	1G	1T	2A	2C	2G	2T	3A	3C	3G	3T	4A	4C	4G	4T	5A	5C	5G	5T	6A	6C	6G	6T	7A	7C	7G	7T	8A	8C	8G	8T	9A	9C	9G	9T	10A	10C	10G	10T	11A	11C	11G	11T	3MGW	4MGW	5MGW	6MGW	7MGW
3.28771	0	-0.0173486	-0.0156624	-0.00774975	0	-0.0246222	-0.0244048	-0.000303926	0	-0.0296395	-0.0358775	-0.00826362	0	-0.0341802	-0.0693622	0.0564482	0	-0.142789	-0.0923141	-0.0626433	0	0	0	0	0	0	0	-0.202956	0	0.023052	-0.0451715	0.121911	0	-0.0677165	-0.0646079	-0.026606	0	-0.0195126	-0.0213644	-0.00783002	0	-0.00239076	-0.00848846	0.00711948	0.0108983	-0.00613574	0.00835068	0.0243067	0.0561942
Lhx4_1719.2
Intercept	1A	1C	1G	1T	2A	2C	2G	2T	3A	3C	3G	3T	4A	4C	4G	4T	5A	5C	5G	5T	6A	6C	6G	6T	7A	7C	7G	7T	8A	8C	8G	8T	9A	9C	9G	9T	10A	10C	10G	10T	11A	11C	11G	11T	3MGW	4MGW	5MGW	6MGW	7MGW
4.84254	0	-0.0127631	-0.011805	-0.00531571	0	-0.023279	-0.0219816	-0.0147917	0	-0.0286088	-0.0320957	-0.00669266	0	-0.0249964	-0.0611583	0.0589852	0	-0.0979668	-0.0625645	-0.0177572	0	0	0	0	0	0	0	-0.209101	0	0.0346187	-0.0529958	0.12222	0	-0.0711714	-0.0565907	-0.0301717	0	-0.0157276	-0.0113215	-0.00522585	0	-0.00639148	-0.00815436	0.00786217	0.010061	0.00747599	-0.00436856	-0.00224257	0.0368572
Lhx5_2279.1
Intercept	1A	1C	1G	1T	2A	2C	2G	2T	3A	3C	3G	3T	4A	4C	4G	4T	5A	5C	5G	5T	6A	6C	6G	6T	7A	7C	7G	7T	8A	8C	8G	8T	9A	9C	9G	9T	10A	10C	10G	10T	11A	11C	11G	11T	3MGW	4MGW	5MGW	6MGW	7MGW
2.08649	0	-0.0144535	-0.0152053	-0.00382411	0	-0.0278187	-0.0286653	-0.00251102	0	-0.0344878	-0.0349562	-0.000506551	0	-0.0417467	-0.0713393	0.0543775	0	-0.103457	-0.0934771	-0.032168	0	0	0	0	0	0	0	-0.112028	0	-0.0015433	-0.0534507	0.0858697	0	-0.0738626	-0.06684	-0.0331385	0	-0.0298695	-0.0258993	-0.0119215	0	-0.00484202	-0.0105978	0.0033151	0.0133219	-0.0106937	0.00151306	0.0308372	0.0394399
Lhx6_2272.1
Intercept	1A	1C	1G	1T	2A	2C	2G	2T	3A	3C	3G	3T	4A	4C	4G	4T	5A	5C	5G	5T	6A	6C	6G	6T	7A	7C	7G	7T	8A	8C	8G	8T	9A	9C	9G	9T	10A	10C	10G	10T	11A	11C	11G	11T	3MGW	4MGW	5MGW	6MGW	7MGW
4.10417	0	-0.017298	-0.016261	-0.00946047	0	-0.0194248	-0.0181138	-0.00758672	0	-0.0296299	-0.0331432	-0.00474602	0	-0.0308413	-0.0581155	0.0801282	0	0.00190516	-0.00722868	0.0552036	0	0	0	0	0	0	0	-0.162724	0	0.0582767	-0.0158714	0.120789	0	-0.0671811	-0.0649758	-0.031044	0	-0.00991427	-0.00590879	-0.00208376	0	0.0051225	-0.00230211	0.00508783	0.0313448	-0.0166812	0.00581038	0.0423699	0.0451996
Lhx6_3432.1
Intercept	1A	1C	1G	1T	2A	2C	2G	2T	3A	3C	3G	3T	4A	4C	4G	4T	5A	5C	5G	5T	6A	6C	6G	6T	7A	7C	7G	7T	8A	8C	8G	8T	9A	9C	9G	9T	10A	10C	10G	10T	11A	11C	11G	11T	3MGW	4MGW	5MGW	6MGW	7MGW
4.21909	0	-0.0101587	-0.0111439	-0.0082627	0	-0.0217286	-0.0144053	-0.0195962	0	-0.0200333	-0.0231059	-0.00455648	0	-0.0295774	-0.0512004	0.0631783	0	-0.00664363	-0.0304215	0.058471	0	0	0	0	0	0	0	-0.132985	0	0.0630701	-0.00999067	0.132042	0	-0.0747361	-0.0560353	-0.036353	0	-0.0136181	-0.00924077	-0.00529993	0	-0.00710826	-0.00338389	0.00431967	0.0109661	0.0141415	-0.0154748	-0.00534846	0.0253296
Lhx8_2247.2
Intercept	1A	1C	1G	1T	2A	2C	2G	2T	3A	3C	3G	3T	4A	4C	4G	4T	5A	5C	5G	5T	6A	6C	6G	6T	7A	7C	7G	7T	8A	8C	8G	8T	9A	9C	9G	9T	10A	10C	10G	10T	11A	11C	11G	11T	3MGW	4MGW	5MGW	6MGW	7MGW
4.00796	0	-0.00804302	-0.00868476	-0.00317859	0	-0.0182271	-0.0144197	-0.019219	0	-0.0184133	-0.0244696	-0.000181911	0	-0.0151133	-0.0512081	0.0711313	0	-0.00315869	-0.0270424	0.0558748	0	0	0	0	0	0	0	-0.109465	0	0.0696294	-0.00669204	0.124457	0	-0.0772188	-0.0624299	-0.0433676	0	-0.00967198	-0.00317099	-3.81421e-05	0	-0.00395138	-0.0029946	0.00560927	-0.00407143	0.0112156	-0.0189371	-0.0206555	0.0299763
Lhx9_3492.1
Intercept	1A	1C	1G	1T	2A	2C	2G	2T	3A	3C	3G	3T	4A	4C	4G	4T	5A	5C	5G	5T	6A	6C	6G	6T	7A	7C	7G	7T	8A	8C	8G	8T	9A	9C	9G	9T	10A	10C	10G	10T	11A	11C	11G	11T	3MGW	4MGW	5MGW	6MGW	7MGW
2.03667	0	-0.0127587	-0.00949173	-0.00217483	0	-0.0269087	-0.0233463	-0.0124153	0	-0.0300924	-0.0283357	-0.00619291	0	-0.0345887	-0.0610519	0.0619812	0	-0.0538584	-0.0870692	0.00913848	0	0	0	0	0	0	0	-0.104693	0	0.0169944	-0.018455	0.107632	0	-0.0713784	-0.0680048	-0.0367262	0	-0.0224681	-0.0138455	-0.00746513	0	-0.00651985	-0.00383062	0.00349909	0.0257194	-0.0103605	-0.00011943	0.0588963	0.0355677
Lmx1a_2238.2
Intercept	1A	1C	1G	1T	2A	2C	2G	2T	3A	3C	3G	3T	4A	4C	4G	4T	5A	5C	5G	5T	6A	6C	6G	6T	7A	7C	7G	7T	8A	8C	8G	8T	9A	9C	9G	9T	10A	10C	10G	10T	11A	11C	11G	11T	3MGW	4MGW	5MGW	6MGW	7MGW
2.23333	0	-0.014575	-0.0149825	-0.00426415	0	-0.0303	-0.0292344	-0.00212942	0	-0.0357221	-0.038217	-0.00668221	0	-0.0783622	-0.0972717	0.0298071	0	-0.116117	-0.0956483	-0.028577	0	0	0	0	0	0	0	-0.0316426	0	-0.0439384	-0.0871537	0.067901	0	-0.0824995	-0.0766631	-0.0264232	0	-0.0308009	-0.0275317	-0.0150543	0	-0.0080713	-0.00674137	0.00274949	-0.008774	-0.00882562	0.000754537	0.0225463	0.0314123
Lmx1b_3433.2
Intercept	1A	1C	1G	1T	2A	2C	2G	2T	3A	3C	3G	3T	4A	4C	4G	4T	5A	5C	5G	5T	6A	6C	6G	6T	7A	7C	7G	7T	8A	8C	8G	8T	9A	9C	9G	9T	10A	10C	10G	10T	11A	11C	11G	11T	3MGW	4MGW	5MGW	6MGW	7MGW
1.70057	0	-0.00886072	-0.00913534	0.00220376	0	-0.0192806	-0.0199316	-0.00246163	0	-0.0257824	-0.0284469	0.00595439	0	-0.0448008	-0.061712	0.0350834	0	-0.138661	-0.104615	-0.07193	0	0	0	0	0	0	0	-0.0651522	0	-0.030985	-0.0630539	0.0522911	0	-0.0571333	-0.0592542	-0.0193346	0	-0.022835	-0.0236136	-0.00814379	0	-0.0112904	-0.0135933	-0.00236493	0.0102394	-0.00349379	-0.0127465	0.0166242	0.0351438
Meis1_2335.1
Intercept	1A	1C	1G	1T	2A	2C	2G	2T	3A	3C	3G	3T	4A	4C	4G	4T	5A	5C	5G	5T	6A	6C	6G	6T	7A	7C	7G	7T	8A	8C	8G	8T	9A	9C	9G	9T	10A	10C	10G	10T	11A	11C	11G	11T	3MGW	4MGW	5MGW	6MGW	7MGW
2.43448	0	3.95124e-05	0.00349791	0.000517634	0	-0.00053378	0.00169603	0.00366562	0	-0.00921348	0.0090156	-0.0136617	0	-0.0480748	-0.0591846	-0.0352802	0	-0.0141042	0.154283	-0.0491337	0	0	0	0	0	0	0	-0.18154	0	-0.0969889	-0.0402469	-0.0947563	0	-0.00823266	0.0117085	0.00110423	0	0.0186707	0.00840132	0.00398411	0	0.00301415	-0.00793557	0.000395986	-0.00873186	-0.0150845	0.0197064	0.00106411	-0.00569517
Meox1_2310.2
Intercept	1A	1C	1G	1T	2A	2C	2G	2T	3A	3C	3G	3T	4A	4C	4G	4T	5A	5C	5G	5T	6A	6C	6G	6T	7A	7C	7G	7T	8A	8C	8G	8T	9A	9C	9G	9T	10A	10C	10G	10T	11A	11C	11G	11T	3MGW	4MGW	5MGW	6MGW	7MGW
3.51882	0	-0.0133778	-0.0105905	-0.0040356	0	-0.025224	-0.0185264	-0.016854	0	-0.037987	-0.0350178	-0.0150179	0	-0.0441924	-0.0721003	0.0561626	0	-0.0159834	-0.0465052	0.0234487	0	0	0	0	0	0	0	-0.13495	0	0.0358745	-0.00787896	0.118831	0	-0.0850036	-0.0783623	-0.0441523	0	-0.014841	-0.0265152	-0.0068328	0	-0.0011844	-0.0045455	0.00691858	0.00187125	-0.00584345	-0.0092868	0.0576861	0.0305464
Mrg1_2246.2
Intercept	1A	1C	1G	1T	2A	2C	2G	2T	3A	3C	3G	3T	4A	4C	4G	4T	5A	5C	5G	5T	6A	6C	6G	6T	7A	7C	7G	7T	8A	8C	8G	8T	9A	9C	9G	9T	10A	10C	10G	10T	11A	11C	11G	11T	3MGW	4MGW	5MGW	6MGW	7MGW
2.5458	0	-0.000989782	0.00179092	-0.000273666	0	0.000270909	0.000859217	0.00430122	0	-0.00534905	0.010473	-0.0157799	0	-0.0454188	-0.0545623	-0.0406649	0	-0.0383013	0.160729	-0.0812925	0	0	0	0	0	0	0	-0.181151	0	-0.103191	-0.0375686	-0.0981099	0	-0.0095675	0.0125204	0.00262372	0	0.0165036	0.00612874	0.00338228	0	0.0037383	-0.00822072	-0.000316656	-0.00766746	-0.0139975	0.0157629	-0.00916012	-0.00693718
Mrg2_2302.1
Intercept	1A	1C	1G	1T	2A	2C	2G	2T	3A	3C	3G	3T	4A	4C	4G	4T	5A	5C	5G	5T	6A	6C	6G	6T	7A	7C	7G	7T	8A	8C	8G	8T	9A	9C	9G	9T	10A	10C	10G	10T	11A	11C	11G	11T	3MGW	4MGW	5MGW	6MGW	7MGW
2.344	0	-0.00117316	0.00272948	-0.00198656	0	-0.000684681	0.00183171	0.00398753	0	-0.00465948	0.0107638	-0.0167278	0	-0.0517147	-0.0622638	-0.0480164	0	-0.0385783	0.169581	-0.0960807	0	0	0	0	0	0	0	-0.182192	0	-0.10018	-0.0349554	-0.0916819	0	-0.00360875	0.0154829	0.00470201	0	0.0164872	0.00836716	0.00225605	0	0.00312125	-0.00582093	-0.000575361	-0.0081595	-0.0178876	0.0226955	0.0061269	-0.00502701
Msx1_3031.2
Intercept	1A	1C	1G	1T	2A	2C	2G	2T	3A	3C	3G	3T	4A	4C	4G	4T	5A	5C	5G	5T	6A	6C	6G	6T	7A	7C	7G	7T	8A	8C	8G	8T	9A	9C	9G	9T	10A	10C	10G	10T	11A	11C	11G	11T	3MGW	4MGW	5MGW	6MGW	7MGW
1.90355	0	-0.00803604	-0.00819963	-0.00706221	0	-0.0169415	-0.0161712	-0.0146932	0	-0.0138123	-0.0145877	-0.00712482	0	-0.00885906	-0.0326143	0.0446201	0	-0.0886406	-0.0782382	-0.0355602	0	0	0	0	0	0	0	-0.132095	0	0.0269093	-0.0338048	0.102189	0	-0.0441648	-0.0374743	-0.0197674	0	-0.0106256	-0.00510245	-0.0013772	0	-0.00215193	-0.00280895	0.00451212	0.0264831	0.00129147	-0.00340542	0.028369	0.0346598
Msx2_3449.1
Intercept	1A	1C	1G	1T	2A	2C	2G	2T	3A	3C	3G	3T	4A	4C	4G	4T	5A	5C	5G	5T	6A	6C	6G	6T	7A	7C	7G	7T	8A	8C	8G	8T	9A	9C	9G	9T	10A	10C	10G	10T	11A	11C	11G	11T	3MGW	4MGW	5MGW	6MGW	7MGW
4.35961	0	-0.0117173	-0.010349	-0.00346775	0	-0.0236931	-0.0201456	-0.00810831	0	-0.0226599	-0.0217283	-0.00266685	0	-0.0358386	-0.0509823	0.0229426	0	-0.159443	-0.0783948	-0.0866179	0	0	0	0	0	0	0	-0.244185	0	0.00922977	-0.0718579	0.0992149	0	-0.0708638	-0.0491407	-0.0307601	0	-0.00838683	-0.00723503	0.00453797	0	-0.00396532	-0.00663425	0.0028759	-0.0133483	-0.00233809	-0.0121695	0.0408045	0.0435326
Msx3_3206.1
Intercept	1A	1C	1G	1T	2A	2C	2G	2T	3A	3C	3G	3T	4A	4C	4G	4T	5A	5C	5G	5T	6A	6C	6G	6T	7A	7C	7G	7T	8A	8C	8G	8T	9A	9C	9G	9T	10A	10C	10G	10T	11A	11C	11G	11T	3MGW	4MGW	5MGW	6MGW	7MGW
3.8645	0	-0.0103323	-0.0117215	0.000232807	0	-0.0258667	-0.0213691	-0.00487192	0	-0.0299783	-0.0286375	-0.00674116	0	-0.0415531	-0.0443065	0.0543836	0	-0.191215	-0.097424	-0.112553	0	0	0	0	0	0	0	-0.270767	0	0.00645997	-0.0854011	0.10034	0	-0.0825476	-0.0539487	-0.0300855	0	-0.0158233	-0.00960043	0.00171243	0	-0.00283306	-0.00531672	0.00415948	-0.00833185	-0.0125198	-0.0190947	0.0593188	0.04156
Nkx1-1_3856.3
Intercept	1A	1C	1G	1T	2A	2C	2G	2T	3A	3C	3G	3T	4A	4C	4G	4T	5A	5C	5G	5T	6A	6C	6G	6T	7A	7C	7G	7T	8A	8C	8G	8T	9A	9C	9G	9T	10A	10C	10G	10T	11A	11C	11G	11T	3MGW	4MGW	5MGW	6MGW	7MGW
1.8551	0	-0.00706303	-0.010036	-0.00731815	0	-0.0229982	-0.0209633	-0.0161077	0	-0.0251756	-0.0269533	0.000840881	0	-0.00896799	-0.0339775	0.0593747	0	-0.0447888	-0.0945807	0.00710271	0	0	0	0	0	0	0	-0.171779	0	0.0196481	-0.0154295	0.100421	0	-0.0642832	-0.0501664	-0.0259538	0	-0.0151675	-0.0137176	-0.00700448	0	-0.00590235	-0.0065684	-0.000448968	0.0214597	-0.0087643	0.00667863	0.075977	0.0546367
Nkx1-2_3214.1
Intercept	1A	1C	1G	1T	2A	2C	2G	2T	3A	3C	3G	3T	4A	4C	4G	4T	5A	5C	5G	5T	6A	6C	6G	6T	7A	7C	7G	7T	8A	8C	8G	8T	9A	9C	9G	9T	10A	10C	10G	10T	11A	11C	11G	11T	3MGW	4MGW	5MGW	6MGW	7MGW
1.70704	0	-0.0110409	-0.00874091	0.00191276	0	-0.018507	-0.0160982	-0.00290222	0	-0.022506	-0.0235782	0.00515701	0	-0.0266999	-0.0593488	0.0460781	0	-0.0743182	-0.0875078	-0.0201607	0	0	0	0	0	0	0	-0.147729	0	0.00252658	-0.0303447	0.0938456	0	-0.065803	-0.0644683	-0.0294375	0	-0.0242189	-0.0175196	-0.00455366	0	-0.00107934	-0.0067829	0.00244422	5.16061e-05	-0.00848393	-0.0134751	0.105611	0.0423561
Nkx2-2_2823.1
Intercept	1A	1C	1G	1T	2A	2C	2G	2T	3A	3C	3G	3T	4A	4C	4G	4T	5A	5C	5G	5T	6A	6C	6G	6T	7A	7C	7G	7T	8A	8C	8G	8T	9A	9C	9G	9T	10A	10C	10G	10T	11A	11C	11G	11T	3MGW	4MGW	5MGW	6MGW	7MGW
0.468393	0	-0.0047829	-0.0103824	-0.00201098	0	0.00225502	-0.00638841	0.00517759	0	-0.0267014	-0.0386052	0.00532068	0	-0.062162	-0.0500155	-0.019534	0	-0.0200957	0.0250593	-0.00305711	0	0	0	0	0	0	0	0.0432843	0	-0.01365	-0.00779047	0.044101	0	-0.0356773	0.000727959	-0.0154881	0	0.00338573	0.0044735	0.0129436	0	-0.00453299	-0.00283447	-0.000602044	0.0178806	0.00214407	-0.00578418	0.0247033	-0.0142474
Nkx2-3_3435.1
Intercept	1A	1C	1G	1T	2A	2C	2G	2T	3A	3C	3G	3T	4A	4C	4G	4T	5A	5C	5G	5T	6A	6C	6G	6T	7A	7C	7G	7T	8A	8C	8G	8T	9A	9C	9G	9T	10A	10C	10G	10T	11A	11C	11G	11T	3MGW	4MGW	5MGW	6MGW	7MGW
-0.0786556	0	-0.00300413	-0.00635536	-0.0025593	0	-0.00243597	-0.0109656	0.0021371	0	-0.00280414	-0.0328722	0.0138008	0	-0.0366359	-0.0436002	0.00987722	0	-0.0842086	-0.0696876	-0.0556059	0	0	0	0	0	0	0	0.0384423	0	-0.00562323	-0.000333345	0.0774675	0	-0.0343848	-4.10343e-05	-0.0173466	0	0.00759568	0.00727565	0.0235544	0	-0.00137069	-0.0035952	0.00778126	0.00545593	0.00184601	0.00223208	0.0233218	-0.00609918
Nkx2-4_3074.1
Intercept	1A	1C	1G	1T	2A	2C	2G	2T	3A	3C	3G	3T	4A	4C	4G	4T	5A	5C	5G	5T	6A	6C	6G	6T	7A	7C	7G	7T	8A	8C	8G	8T	9A	9C	9G	9T	10A	10C	10G	10T	11A	11C	11G	11T	3MGW	4MGW	5MGW	6MGW	7MGW
0.408345	0	-0.00580533	-0.0104174	-0.00104027	0	0.000915174	-0.00558252	0.00348268	0	-0.0342804	-0.0418091	0.00296537	0	-0.0619235	-0.047934	-0.0216033	0	-0.0313123	0.0120962	-0.00909523	0	0	0	0	0	0	0	0.0431684	0	-0.0117765	0.00563421	0.0451822	0	-0.0375571	0.000106383	-0.0200434	0	0.00819232	0.0110292	0.0150554	0	-0.00128908	-0.000893483	0.00176233	0.0129757	0.0021324	-0.01259	0.0275566	-0.0151867
Nkx2-5_3436.1
Intercept	1A	1C	1G	1T	2A	2C	2G	2T	3A	3C	3G	3T	4A	4C	4G	4T	5A	5C	5G	5T	6A	6C	6G	6T	7A	7C	7G	7T	8A	8C	8G	8T	9A	9C	9G	9T	10A	10C	10G	10T	11A	11C	11G	11T	3MGW	4MGW	5MGW	6MGW	7MGW
-0.275946	0	-0.00435242	-0.0085136	-0.00197713	0	-0.000339412	-0.00639497	0.000252189	0	-0.0259668	-0.0360725	0.00283178	0	-0.0526895	-0.0426098	-0.0155351	0	-0.0308621	-0.0030625	-0.0019656	0	0	0	0	0	0	0	0.0308497	0	-0.00538069	0.00853188	0.0580832	0	-0.0310047	0.0107632	-0.0124939	0	0.00906257	0.0108682	0.0165314	0	0.000853804	-7.87168e-05	0.00239198	0.0145302	0.0030796	-0.00557859	0.0315872	-0.0123297
Nkx2-6_3437.1
Intercept	1A	1C	1G	1T	2A	2C	2G	2T	3A	3C	3G	3T	4A	4C	4G	4T	5A	5C	5G	5T	6A	6C	6G	6T	7A	7C	7G	7T	8A	8C	8G	8T	9A	9C	9G	9T	10A	10C	10G	10T	11A	11C	11G	11T	3MGW	4MGW	5MGW	6MGW	7MGW
-0.706065	0	-0.00377589	-0.0073138	-0.00115179	0	-0.00122336	-0.00831295	-0.001097	0	-0.0288378	-0.032663	0.00530663	0	-0.0588765	-0.0376788	-0.0098554	0	-0.0391825	-0.0163049	-0.0219171	0	0	0	0	0	0	0	0.022453	0	-0.00891135	0.00963013	0.0616627	0	-0.0321131	0.00466425	-0.0157359	0	0.00353225	0.00717748	0.00912052	0	0.000425132	0.000800376	0.00154426	0.0129322	-0.00567263	-0.00443623	0.0434036	-0.00194163
Nkx2-9_3082.1
Intercept	1A	1C	1G	1T	2A	2C	2G	2T	3A	3C	3G	3T	4A	4C	4G	4T	5A	5C	5G	5T	6A	6C	6G	6T	7A	7C	7G	7T	8A	8C	8G	8T	9A	9C	9G	9T	10A	10C	10G	10T	11A	11C	11G	11T	3MGW	4MGW	5MGW	6MGW	7MGW
1.05934	0	-0.00321273	-0.00521466	0.000379932	0	0.00173263	-0.00882798	0.00155522	0	-0.00619324	-0.0211201	0.0149061	0	-0.0372382	-0.0204231	0.00133465	0	-0.0197983	0.000517722	-0.00401983	0	0	0	0	0	0	0	0.0497108	0	0.00252165	0.00527222	0.0563654	0	-0.0398406	0.000242341	-0.022072	0	0.0027598	0.00558423	0.014554	0	0.00144085	-0.000159653	0.00444277	0.00980618	-0.00144228	-0.00819034	-0.00478086	-0.0188908
Nkx3-1_2923.2
Intercept	1A	1C	1G	1T	2A	2C	2G	2T	3A	3C	3G	3T	4A	4C	4G	4T	5A	5C	5G	5T	6A	6C	6G	6T	7A	7C	7G	7T	8A	8C	8G	8T	9A	9C	9G	9T	10A	10C	10G	10T	11A	11C	11G	11T	3MGW	4MGW	5MGW	6MGW	7MGW
0.0399074	0	-0.00385984	-0.00619585	-0.00477656	0	-0.00755643	-0.00819271	-0.00353732	0	-0.0158906	-0.0318423	-0.00106565	0	-0.0681357	-0.0434787	0.00322907	0	-0.0170503	-0.0610507	0.00864386	0	0	0	0	0	0	0	0.0439284	0	-0.0052447	0.00910136	0.0976426	0	-0.0473437	-0.0175553	-0.0325318	0	0.00259788	0.00831036	0.0151385	0	0.000638965	-0.00190277	0.00551602	-0.00191793	-0.0297281	0.00448294	0.0397816	0.0115023
Nkx6-1_2825.1
Intercept	1A	1C	1G	1T	2A	2C	2G	2T	3A	3C	3G	3T	4A	4C	4G	4T	5A	5C	5G	5T	6A	6C	6G	6T	7A	7C	7G	7T	8A	8C	8G	8T	9A	9C	9G	9T	10A	10C	10G	10T	11A	11C	11G	11T	3MGW	4MGW	5MGW	6MGW	7MGW
2.77086	0	-0.015034	-0.0167698	-0.00806563	0	-0.032161	-0.0269128	-0.0117632	0	-0.0621156	-0.0473308	-0.0238659	0	-0.0517767	-0.0789262	0.0636515	0	-0.040524	-0.0429353	0.0356173	0	0	0	0	0	0	0	-0.0155687	0	-0.0141922	-0.0609029	0.0492157	0	-0.0778276	-0.0671273	-0.0501643	0	-0.0226656	-0.0211301	0.00305506	0	-0.0069335	-0.0105957	0.00623382	0.0141609	-0.00975605	0.00516525	0.0244439	0.0131808
Nkx6-1_2825.2
Intercept	1A	1C	1G	1T	2A	2C	2G	2T	3A	3C	3G	3T	4A	4C	4G	4T	5A	5C	5G	5T	6A	6C	6G	6T	7A	7C	7G	7T	8A	8C	8G	8T	9A	9C	9G	9T	10A	10C	10G	10T	11A	11C	11G	11T	3MGW	4MGW	5MGW	6MGW	7MGW
2.93897	0	-0.0145538	-0.0139869	-0.00737982	0	-0.0358452	-0.0285418	-0.0137107	0	-0.0640765	-0.0534657	-0.0239487	0	-0.0512141	-0.0847577	0.0602216	0	-0.0504804	-0.0489639	0.0293383	0	0	0	0	0	0	0	-0.0527715	0	-0.0150655	-0.0619042	0.0543637	0	-0.0783461	-0.0645814	-0.0525419	0	-0.0173439	-0.0212891	0.00361672	0	-0.00327285	-0.00640906	0.0080372	0.008833	-0.00446577	-0.000249907	0.0172012	0.0208967
Nkx6-3_3446.1
Intercept	1A	1C	1G	1T	2A	2C	2G	2T	3A	3C	3G	3T	4A	4C	4G	4T	5A	5C	5G	5T	6A	6C	6G	6T	7A	7C	7G	7T	8A	8C	8G	8T	9A	9C	9G	9T	10A	10C	10G	10T	11A	11C	11G	11T	3MGW	4MGW	5MGW	6MGW	7MGW
3.90921	0	-0.0132218	-0.0153542	-0.00540489	0	-0.0347404	-0.0292791	-0.0153348	0	-0.0610824	-0.0508803	-0.020876	0	-0.0495823	-0.070419	0.0636512	0	-0.0895037	-0.0495524	-0.00728603	0	0	0	0	0	0	0	-0.114541	0	-0.023166	-0.0805358	0.0472309	0	-0.0885512	-0.069159	-0.0538328	0	-0.0246467	-0.0253257	0.00199793	0	-0.00871223	-0.0120052	0.00292119	0.016027	-0.00944814	-0.00707028	0.0227066	0.0138861
Obox1_3970.2
Intercept	1A	1C	1G	1T	2A	2C	2G	2T	3A	3C	3G	3T	4A	4C	4G	4T	5A	5C	5G	5T	6A	6C	6G	6T	7A	7C	7G	7T	8A	8C	8G	8T	9A	9C	9G	9T	10A	10C	10G	10T	11A	11C	11G	11T	3MGW	4MGW	5MGW	6MGW	7MGW
0.328791	0	-0.0104807	-0.00710025	-0.00164281	0	-0.0157719	-0.0131203	-0.00231722	0	-0.0199886	-0.0290588	0.00406193	0	-0.100254	-0.119814	-0.00262335	0	0.0406911	-0.0625392	0.089284	0	0	0	0	0	0	0	0.0598258	0	0.0845873	-0.0318622	0.0842664	0	-0.00164276	-0.0353683	-0.00802972	0	0.00197566	-0.00930805	0.000760453	0	-0.00373759	-0.00621731	-0.00119965	0.00200437	-0.0253729	-0.000672562	0.0979036	-0.00811718
Obox2_3438.2
Intercept	1A	1C	1G	1T	2A	2C	2G	2T	3A	3C	3G	3T	4A	4C	4G	4T	5A	5C	5G	5T	6A	6C	6G	6T	7A	7C	7G	7T	8A	8C	8G	8T	9A	9C	9G	9T	10A	10C	10G	10T	11A	11C	11G	11T	3MGW	4MGW	5MGW	6MGW	7MGW
-0.0220082	0	-0.00727573	-0.00488928	0.00473901	0	-0.0118612	-0.0137319	0.00456798	0	-0.0180979	-0.0239071	0.0113658	0	-0.066098	-0.0765113	-0.002122	0	-0.0316542	-0.0745309	0.0176903	0	0	0	0	0	0	0	0.0226179	0	0.0106655	-0.0590507	0.0314199	0	-0.0187676	-0.0383741	-0.00706598	0	-0.0144477	-0.0183836	-0.00711009	0	-0.00956452	-0.00958037	-0.00422695	-0.0102774	-0.0141904	-0.00867611	0.0506978	0.00797743
Obox3_3439.1
Intercept	1A	1C	1G	1T	2A	2C	2G	2T	3A	3C	3G	3T	4A	4C	4G	4T	5A	5C	5G	5T	6A	6C	6G	6T	7A	7C	7G	7T	8A	8C	8G	8T	9A	9C	9G	9T	10A	10C	10G	10T	11A	11C	11G	11T	3MGW	4MGW	5MGW	6MGW	7MGW
-0.032319	0	-0.0084811	-0.00636693	-5.94483e-05	0	-0.011977	-0.00995066	0.00102772	0	-0.0161682	-0.0226927	0.000226007	0	-0.0644422	-0.0717458	0.00216085	0	-0.0257114	-0.0797028	0.0143757	0	0	0	0	0	0	0	0.0349392	0	0.0344144	-0.038389	0.0549931	0	-0.0118879	-0.0256671	-0.000752466	0	-0.0114295	-0.0148103	-0.00596789	0	-0.00770251	-0.00536938	-0.0016734	-0.00917667	-0.015193	-0.00708732	0.0623543	0.00467164
Obox5_2284.1
Intercept	1A	1C	1G	1T	2A	2C	2G	2T	3A	3C	3G	3T	4A	4C	4G	4T	5A	5C	5G	5T	6A	6C	6G	6T	7A	7C	7G	7T	8A	8C	8G	8T	9A	9C	9G	9T	10A	10C	10G	10T	11A	11C	11G	11T	3MGW	4MGW	5MGW	6MGW	7MGW
-0.126896	0	-0.00710896	-0.00487243	0.00425867	0	-0.0116858	-0.0137581	0.00376301	0	-0.0166524	-0.0235554	0.0107228	0	-0.0591717	-0.0698116	0.0172009	0	-0.0385508	-0.0889861	0.0081603	0	0	0	0	0	0	0	0.0273911	0	0.0157139	-0.0472191	0.041194	0	-0.0211358	-0.0360582	-0.00853315	0	-0.0174185	-0.0191355	-0.00933089	0	-0.0102964	-0.0100208	-0.00481331	-0.00758474	-0.0143842	-0.00932635	0.0590811	0.00738871
Obox5_3963.2
Intercept	1A	1C	1G	1T	2A	2C	2G	2T	3A	3C	3G	3T	4A	4C	4G	4T	5A	5C	5G	5T	6A	6C	6G	6T	7A	7C	7G	7T	8A	8C	8G	8T	9A	9C	9G	9T	10A	10C	10G	10T	11A	11C	11G	11T	3MGW	4MGW	5MGW	6MGW	7MGW
0.0492277	0	-0.0103896	-0.00602432	0.00392216	0	-0.0162143	-0.0152661	0.00406727	0	-0.019638	-0.0261056	0.00978798	0	-0.0652345	-0.0770707	0.0133764	0	-0.0565526	-0.0916058	-0.0137451	0	0	0	0	0	0	0	0.0392833	0	0.0235524	-0.0514806	0.050597	0	-0.0207775	-0.0367696	-0.00570863	0	-0.0161615	-0.0193115	-0.00796085	0	-0.0101331	-0.00996238	-0.00403526	-0.00622235	-0.0171141	-0.0144655	0.0628056	-0.000458101
Obox6_3440.2
Intercept	1A	1C	1G	1T	2A	2C	2G	2T	3A	3C	3G	3T	4A	4C	4G	4T	5A	5C	5G	5T	6A	6C	6G	6T	7A	7C	7G	7T	8A	8C	8G	8T	9A	9C	9G	9T	10A	10C	10G	10T	11A	11C	11G	11T	3MGW	4MGW	5MGW	6MGW	7MGW
0.502299	0	-0.0160838	-0.00931068	-0.00385874	0	-0.0192548	-0.0159402	-0.00478271	0	-0.0377337	-0.0493465	-0.00654941	0	-0.093061	-0.128987	0.006925	0	-0.0399635	-0.0855574	0.0255328	0	0	0	0	0	0	0	0.0234029	0	0.0748468	-0.0300786	0.0904354	0	0.00755783	-0.0249104	-0.00241879	0	-0.00490258	-0.00485607	-0.0075296	0	-0.00312365	-0.00419789	-0.00383007	-0.00865704	-0.0117089	0.0124123	0.0949308	0.00700959
Og2x_3719.1
Intercept	1A	1C	1G	1T	2A	2C	2G	2T	3A	3C	3G	3T	4A	4C	4G	4T	5A	5C	5G	5T	6A	6C	6G	6T	7A	7C	7G	7T	8A	8C	8G	8T	9A	9C	9G	9T	10A	10C	10G	10T	11A	11C	11G	11T	3MGW	4MGW	5MGW	6MGW	7MGW
4.36952	0	-0.0126072	-0.0139188	-0.00309292	0	-0.0190247	-0.018452	-0.00604759	0	-0.0284403	-0.0268884	0.00881783	0	-0.0301628	-0.0652363	0.037612	0	-0.115997	-0.0673751	-0.0408773	0	0	0	0	0	0	0	-0.165763	0	-0.00724547	-0.0680746	0.0907599	0	-0.0819653	-0.0559278	-0.0357677	0	-0.0295937	-0.016465	-0.00960976	0	-0.00251544	-0.00527501	0.005878	0.0168506	-0.00529951	-0.00198669	0.0219231	0.0228004
Otp_3496.1
Intercept	1A	1C	1G	1T	2A	2C	2G	2T	3A	3C	3G	3T	4A	4C	4G	4T	5A	5C	5G	5T	6A	6C	6G	6T	7A	7C	7G	7T	8A	8C	8G	8T	9A	9C	9G	9T	10A	10C	10G	10T	11A	11C	11G	11T	3MGW	4MGW	5MGW	6MGW	7MGW
2.30248	0	-0.0121791	-0.0152275	-0.00495556	0	-0.025914	-0.022768	-0.00998171	0	-0.023094	-0.0332119	0.006013	0	-0.039643	-0.0502403	0.0626324	0	-0.114099	-0.0855595	-0.0557096	0	0	0	0	0	0	0	-0.0932544	0	-0.00452485	-0.0440883	0.0790628	0	-0.07238	-0.0659727	-0.0264584	0	-0.0267699	-0.0242908	-0.00950789	0	-0.00892073	-0.00862335	-0.00175379	0.0143546	-0.010189	0.00614287	0.033973	0.0373876
Otx1_2325.1
Intercept	1A	1C	1G	1T	2A	2C	2G	2T	3A	3C	3G	3T	4A	4C	4G	4T	5A	5C	5G	5T	6A	6C	6G	6T	7A	7C	7G	7T	8A	8C	8G	8T	9A	9C	9G	9T	10A	10C	10G	10T	11A	11C	11G	11T	3MGW	4MGW	5MGW	6MGW	7MGW
0.337247	0	-0.0102235	-0.00717744	-0.00307184	0	-0.0168165	-0.0086514	0.00100363	0	-0.0194153	-0.0280518	0.0123902	0	-0.0819288	-0.0922566	0.0209213	0	-0.053082	-0.116007	-0.0148912	0	0	0	0	0	0	0	0.040791	0	0.0724107	-0.0220382	0.1131	0	-0.00574247	-0.0327274	-0.00529771	0	-0.0121769	-0.00990017	-0.00321012	0	-0.00697745	-0.00621423	0.000570356	0.00769988	-0.0253484	-0.00121155	0.110708	0.00432892
Otx2_3441.1
Intercept	1A	1C	1G	1T	2A	2C	2G	2T	3A	3C	3G	3T	4A	4C	4G	4T	5A	5C	5G	5T	6A	6C	6G	6T	7A	7C	7G	7T	8A	8C	8G	8T	9A	9C	9G	9T	10A	10C	10G	10T	11A	11C	11G	11T	3MGW	4MGW	5MGW	6MGW	7MGW
-0.26726	0	-0.00910975	-0.00677904	-0.00138281	0	-0.0147738	-0.00944701	0.00237915	0	-0.0192408	-0.0313334	0.0110149	0	-0.0767493	-0.0957981	0.0212889	0	-0.0529244	-0.114651	-0.0148113	0	0	0	0	0	0	0	0.0479086	0	0.076211	-0.0110999	0.118651	0	0.000577115	-0.030235	-0.00826988	0	-0.00902657	-0.00424516	-0.00387859	0	-0.00653063	-0.00750736	-0.00257495	0.00594559	-0.0345309	-0.00227562	0.119545	0.00667337
Pax4_3989.2
Intercept	1A	1C	1G	1T	2A	2C	2G	2T	3A	3C	3G	3T	4A	4C	4G	4T	5A	5C	5G	5T	6A	6C	6G	6T	7A	7C	7G	7T	8A	8C	8G	8T	9A	9C	9G	9T	10A	10C	10G	10T	11A	11C	11G	11T	3MGW	4MGW	5MGW	6MGW	7MGW
1.29047	0	-0.0133723	-0.00829947	-0.00163338	0	-0.0226359	-0.0150941	-0.00652339	0	-0.0202495	-0.0314806	0.00341604	0	-0.0475107	-0.0276966	0.0513019	0	-0.0845432	-0.0987819	-0.0311291	0	0	0	0	0	0	0	-0.0912214	0	0.0151688	-0.0388708	0.089231	0	-0.048704	-0.0687583	-0.0247761	0	-0.026228	-0.0174024	-0.0111597	0	-0.00970581	-0.00873556	-0.00141662	2.09946e-05	-0.00607482	-0.0122633	0.0367144	0.0424752
Pax6_3838.3
Intercept	1A	1C	1G	1T	2A	2C	2G	2T	3A	3C	3G	3T	4A	4C	4G	4T	5A	5C	5G	5T	6A	6C	6G	6T	7A	7C	7G	7T	8A	8C	8G	8T	9A	9C	9G	9T	10A	10C	10G	10T	11A	11C	11G	11T	3MGW	4MGW	5MGW	6MGW	7MGW
0.658842	0	-0.0065366	-0.00904953	-0.00203541	0	-0.0235381	-0.0129736	-0.0182479	0	-0.0199518	-0.0311815	0.00804915	0	-0.0330784	-0.0176861	0.0415685	0	-0.0463046	-0.0694477	-0.0258387	0	0	0	0	0	0	0	-0.080123	0	0.0284639	-0.00125098	0.100764	0	-0.0407353	-0.0551401	-0.0294948	0	-0.0232005	-0.00708013	-0.00863602	0	-0.000890684	-0.00467438	0.00555533	0.0343184	0.00416531	0.00432103	0.0255898	0.0164896
Pax7_3783.1
Intercept	1A	1C	1G	1T	2A	2C	2G	2T	3A	3C	3G	3T	4A	4C	4G	4T	5A	5C	5G	5T	6A	6C	6G	6T	7A	7C	7G	7T	8A	8C	8G	8T	9A	9C	9G	9T	10A	10C	10G	10T	11A	11C	11G	11T	3MGW	4MGW	5MGW	6MGW	7MGW
1.232	0	-0.0139888	-0.0102082	-0.00358971	0	-0.0302219	-0.0239096	-0.00777766	0	-0.0288514	-0.0327047	0.00627631	0	-0.0319015	-0.0404185	0.053073	0	-0.130966	-0.125254	-0.0745428	0	0	0	0	0	0	0	-0.148029	0	0.026858	-0.0460809	0.128342	0	-0.0638852	-0.0647661	-0.0276572	0	-0.0258028	-0.0192543	-0.0115113	0	-0.00610154	-0.00646304	0.00093337	0.00135404	-0.00876699	-0.0306664	0.0517757	0.0419058
Pbx1_3203.1
Intercept	1A	1C	1G	1T	2A	2C	2G	2T	3A	3C	3G	3T	4A	4C	4G	4T	5A	5C	5G	5T	6A	6C	6G	6T	7A	7C	7G	7T	8A	8C	8G	8T	9A	9C	9G	9T	10A	10C	10G	10T	11A	11C	11G	11T	3MGW	4MGW	5MGW	6MGW	7MGW
3.2044	0	-0.00754658	-0.00343175	0.00122555	0	-0.0188191	-0.0161067	-0.000407324	0	-0.0186501	-0.00903845	0.0101507	0	-0.0984724	-0.0729366	0.0133983	0	0.207995	0.206406	0.242682	0	0	0	0	0	0	0	0.116264	0	-0.0684106	0.020457	-0.0526292	0	-0.0394831	-0.0247941	-0.0132458	0	-0.0111968	-0.00563023	-0.0154778	0	-0.00834369	-0.0094585	0.000348481	0.00084977	-0.00204863	-0.0215227	-0.0535465	-0.00670889
Phox2a_3947.1
Intercept	1A	1C	1G	1T	2A	2C	2G	2T	3A	3C	3G	3T	4A	4C	4G	4T	5A	5C	5G	5T	6A	6C	6G	6T	7A	7C	7G	7T	8A	8C	8G	8T	9A	9C	9G	9T	10A	10C	10G	10T	11A	11C	11G	11T	3MGW	4MGW	5MGW	6MGW	7MGW
1.71871	0	-0.0113931	-0.0105891	-0.0063338	0	-0.0138981	-0.0153366	-0.00391507	0	-0.0236623	-0.0332626	-0.00694662	0	-0.0323177	-0.0441328	0.0571036	0	-0.0925763	-0.0923894	-0.032807	0	0	0	0	0	0	0	-0.136152	0	0.0139958	-0.0303114	0.106963	0	-0.0494418	-0.0593456	-0.0305583	0	-0.0242728	-0.0202844	-0.0150649	0	-0.00547605	-0.00692316	0.00138356	0.0128792	-0.00832301	0.00544167	0.0484294	0.0493159
Phox2b_3948.1
Intercept	1A	1C	1G	1T	2A	2C	2G	2T	3A	3C	3G	3T	4A	4C	4G	4T	5A	5C	5G	5T	6A	6C	6G	6T	7A	7C	7G	7T	8A	8C	8G	8T	9A	9C	9G	9T	10A	10C	10G	10T	11A	11C	11G	11T	3MGW	4MGW	5MGW	6MGW	7MGW
1.2276	0	-0.0112797	-0.0115374	-0.00817167	0	-0.0167762	-0.0140813	-0.0058049	0	-0.0191041	-0.0232081	0.00206311	0	-0.0275819	-0.0410027	0.0546403	0	-0.143968	-0.113607	-0.0797039	0	0	0	0	0	0	0	-0.102332	0	0.0111811	-0.0262989	0.103141	0	-0.0557742	-0.0619546	-0.031436	0	-0.0227812	-0.0179829	-0.0112644	0	-0.0072847	-0.00734459	0.00340334	0.0108039	0.0089369	0.00457415	0.0453902	0.0451911
Pitx1_2312.1
Intercept	1A	1C	1G	1T	2A	2C	2G	2T	3A	3C	3G	3T	4A	4C	4G	4T	5A	5C	5G	5T	6A	6C	6G	6T	7A	7C	7G	7T	8A	8C	8G	8T	9A	9C	9G	9T	10A	10C	10G	10T	11A	11C	11G	11T	3MGW	4MGW	5MGW	6MGW	7MGW
0.638093	0	-0.01026	-0.00757502	-0.00573601	0	-0.0167425	-0.0127703	-0.00524302	0	-0.0122289	-0.0252432	0.0153163	0	-0.0891726	-0.11299	0.00297906	0	-0.0195243	-0.0962609	0.0249083	0	0	0	0	0	0	0	0.0027357	0	0.0946495	-0.0118865	0.114612	0	0.0146985	-0.0258006	-0.010358	0	-0.00463675	-0.00938274	-0.00595373	0	-0.00235013	-0.00592888	-0.000733426	0.00441031	-0.0313895	-0.00147915	0.0950897	-0.00136005
Pitx2_2274.3
Intercept	1A	1C	1G	1T	2A	2C	2G	2T	3A	3C	3G	3T	4A	4C	4G	4T	5A	5C	5G	5T	6A	6C	6G	6T	7A	7C	7G	7T	8A	8C	8G	8T	9A	9C	9G	9T	10A	10C	10G	10T	11A	11C	11G	11T	3MGW	4MGW	5MGW	6MGW	7MGW
0.987227	0	-0.010963	-0.00699236	-0.00514179	0	-0.0159332	-0.00785732	-0.00225358	0	-0.0146144	-0.024502	0.0190172	0	-0.0938819	-0.10945	0.00574811	0	-0.0104614	-0.0891391	0.0272639	0	0	0	0	0	0	0	0.0129063	0	0.0891368	-0.00303952	0.121263	0	0.0165218	-0.0270957	-0.00598124	0	-0.00761766	-0.0115554	-0.00465578	0	-0.00140695	-0.0061835	-0.000606444	0.00424904	-0.029855	-0.00414981	0.100659	-0.00237945
Pitx3_3497.2
Intercept	1A	1C	1G	1T	2A	2C	2G	2T	3A	3C	3G	3T	4A	4C	4G	4T	5A	5C	5G	5T	6A	6C	6G	6T	7A	7C	7G	7T	8A	8C	8G	8T	9A	9C	9G	9T	10A	10C	10G	10T	11A	11C	11G	11T	3MGW	4MGW	5MGW	6MGW	7MGW
0.559328	0	-0.0103916	-0.00434953	-0.00404871	0	-0.0139319	-0.00818515	-0.00130366	0	-0.00937507	-0.016963	0.0224045	0	-0.0818094	-0.0981911	0.00572864	0	-0.0113929	-0.0903674	0.0214038	0	0	0	0	0	0	0	0.0114139	0	0.100261	-0.00169747	0.112965	0	0.0130442	-0.0288207	-0.0118781	0	-0.00328329	-0.00372951	-0.00185001	0	-0.00033878	-0.00288583	0.00197045	0.000996877	-0.0274803	-0.00541728	0.100294	-0.00451136
Pknox1_2364.2
Intercept	1A	1C	1G	1T	2A	2C	2G	2T	3A	3C	3G	3T	4A	4C	4G	4T	5A	5C	5G	5T	6A	6C	6G	6T	7A	7C	7G	7T	8A	8C	8G	8T	9A	9C	9G	9T	10A	10C	10G	10T	11A	11C	11G	11T	3MGW	4MGW	5MGW	6MGW	7MGW
1.90321	0	-0.000370157	0.00419035	-0.000876351	0	-0.00250152	-0.0007293	0.00205104	0	3.35706e-05	0.0136558	-0.0181566	0	-0.0504302	-0.0579886	-0.0437011	0	0.016381	0.197625	-0.0371541	0	0	0	0	0	0	0	-0.146295	0	-0.102894	-0.0317078	-0.108911	0	-0.00146676	0.0207183	0.0180416	0	0.0211911	0.00813562	0.00208757	0	0.0050655	-0.00362519	0.0028342	-0.00557763	-0.0207495	0.030805	-0.00572134	-0.0133046
Pknox2_3077.2
Intercept	1A	1C	1G	1T	2A	2C	2G	2T	3A	3C	3G	3T	4A	4C	4G	4T	5A	5C	5G	5T	6A	6C	6G	6T	7A	7C	7G	7T	8A	8C	8G	8T	9A	9C	9G	9T	10A	10C	10G	10T	11A	11C	11G	11T	3MGW	4MGW	5MGW	6MGW	7MGW
1.86808	0	-0.000729162	0.0050106	-0.000560273	0	-9.67006e-05	-0.00140823	0.000954483	0	0.00192833	0.00949793	-0.0130678	0	-0.03939	-0.0484611	-0.0392361	0	-0.00754443	0.178607	-0.0553284	0	0	0	0	0	0	0	-0.150137	0	-0.104346	-0.0305646	-0.104606	0	-0.000725568	0.0221462	0.00766451	0	0.0176434	0.00633103	0.00305573	0	0.00856206	-0.003675	0.000753636	-0.000351943	-0.0218802	0.0166626	0.00247824	-0.00548298
Pou1f1_3818.1
Intercept	1A	1C	1G	1T	2A	2C	2G	2T	3A	3C	3G	3T	4A	4C	4G	4T	5A	5C	5G	5T	6A	6C	6G	6T	7A	7C	7G	7T	8A	8C	8G	8T	9A	9C	9G	9T	10A	10C	10G	10T	11A	11C	11G	11T	3MGW	4MGW	5MGW	6MGW	7MGW
-0.930598	0	-0.00996087	-0.0130019	-0.000198297	0	-0.0225289	-0.021777	-0.0125123	0	-0.0347992	-0.0366632	-0.00889375	0	-0.0465497	-0.027922	0.0547889	0	-0.0723627	-0.109763	-0.0409339	0	0	0	0	0	0	0	0.0182339	0	-0.0373758	-0.0310536	0.0596439	0	-0.0358358	-0.0560287	-0.0222891	0	-0.022575	-0.0213498	-0.00762952	0	-0.00275885	-0.00796265	0.00337464	0.00198961	-0.012797	0.0230696	0.0360594	0.0172387
Pou2f1_3081.2
Intercept	1A	1C	1G	1T	2A	2C	2G	2T	3A	3C	3G	3T	4A	4C	4G	4T	5A	5C	5G	5T	6A	6C	6G	6T	7A	7C	7G	7T	8A	8C	8G	8T	9A	9C	9G	9T	10A	10C	10G	10T	11A	11C	11G	11T	3MGW	4MGW	5MGW	6MGW	7MGW
0.754048	0	-0.0164767	-0.0158012	-0.00262535	0	-0.020631	-0.0240216	-0.00997235	0	-0.0382349	-0.0473671	-0.00175113	0	-0.0742681	-0.0371345	0.0430056	0	-0.100142	-0.120772	-0.0280811	0	0	0	0	0	0	0	-0.0833666	0	-0.0437881	-0.0534251	0.0618348	0	-0.0449319	-0.0699354	-0.0183826	0	-0.0275352	-0.022542	-0.00629668	0	-0.00341583	-0.0106168	0.00653295	0.0167975	-0.00558498	0.0214095	0.0507152	0.0284777
Pou2f2_3748.1
Intercept	1A	1C	1G	1T	2A	2C	2G	2T	3A	3C	3G	3T	4A	4C	4G	4T	5A	5C	5G	5T	6A	6C	6G	6T	7A	7C	7G	7T	8A	8C	8G	8T	9A	9C	9G	9T	10A	10C	10G	10T	11A	11C	11G	11T	3MGW	4MGW	5MGW	6MGW	7MGW
0.205952	0	-0.0132537	-0.0137026	-0.000870003	0	-0.0277271	-0.0203053	-0.00725244	0	-0.0394381	-0.0429891	-0.00266786	0	-0.0595786	-0.0335525	0.0559802	0	-0.0693034	-0.10718	-0.0259861	0	0	0	0	0	0	0	0.00366094	0	-0.044747	-0.0374094	0.0537687	0	-0.0390636	-0.0598513	-0.0148084	0	-0.026224	-0.0196116	-0.00700315	0	-0.00553315	-0.0078786	0.00587299	0.0150782	0.00393048	0.00334998	0.0218044	0.0236743
Pou2f3_3986.2
Intercept	1A	1C	1G	1T	2A	2C	2G	2T	3A	3C	3G	3T	4A	4C	4G	4T	5A	5C	5G	5T	6A	6C	6G	6T	7A	7C	7G	7T	8A	8C	8G	8T	9A	9C	9G	9T	10A	10C	10G	10T	11A	11C	11G	11T	3MGW	4MGW	5MGW	6MGW	7MGW
-0.142834	0	-0.0134524	-0.0136172	-0.0020974	0	-0.0299102	-0.0218025	-0.0086224	0	-0.0376782	-0.0449396	-0.00358137	0	-0.075755	-0.0421862	0.0383549	0	-0.0630587	-0.113925	-0.0233857	0	0	0	0	0	0	0	0.0220222	0	-0.0536689	-0.0334895	0.0522301	0	-0.0356276	-0.0631416	-0.014239	0	-0.0296186	-0.0217874	-0.0055131	0	-0.00610037	-0.00662565	0.0074446	0.00485864	0.00345771	0.00454172	0.0410217	0.0287178
Pou3f1_3819.1
Intercept	1A	1C	1G	1T	2A	2C	2G	2T	3A	3C	3G	3T	4A	4C	4G	4T	5A	5C	5G	5T	6A	6C	6G	6T	7A	7C	7G	7T	8A	8C	8G	8T	9A	9C	9G	9T	10A	10C	10G	10T	11A	11C	11G	11T	3MGW	4MGW	5MGW	6MGW	7MGW
-0.829769	0	-0.0159358	-0.0189857	-0.00222468	0	-0.0299284	-0.0277817	-0.017575	0	-0.0305531	-0.0399563	0.00300734	0	-0.0549745	-0.028038	0.0544537	0	-0.0405813	-0.112131	0.0100701	0	0	0	0	0	0	0	0.0291597	0	-0.0472081	-0.0380339	0.0724428	0	-0.0400824	-0.0647378	-0.020419	0	-0.0282028	-0.0252481	-0.00730916	0	-0.00834192	-0.00875171	0.00354137	0.0134816	-0.00228299	0.0137867	0.0185154	0.0209318
Pou3f2_2824.1
Intercept	1A	1C	1G	1T	2A	2C	2G	2T	3A	3C	3G	3T	4A	4C	4G	4T	5A	5C	5G	5T	6A	6C	6G	6T	7A	7C	7G	7T	8A	8C	8G	8T	9A	9C	9G	9T	10A	10C	10G	10T	11A	11C	11G	11T	3MGW	4MGW	5MGW	6MGW	7MGW
-1.31228	0	-0.00862158	-0.0138788	-0.000305824	0	-0.0249674	-0.0253283	-0.00849996	0	-0.0384505	-0.0525629	-0.00653452	0	-0.0631301	-0.0419679	0.059693	0	-0.0793281	-0.122811	-0.0228933	0	0	0	0	0	0	0	0.0244019	0	-0.0375214	-0.043645	0.0616727	0	-0.0568286	-0.0734555	-0.0286388	0	-0.0307684	-0.0303546	-0.0124243	0	-0.010221	-0.0146549	0.00214666	0.00958332	-0.00697204	0.0119108	0.0741842	0.0342549
Pou3f3_3235.2
Intercept	1A	1C	1G	1T	2A	2C	2G	2T	3A	3C	3G	3T	4A	4C	4G	4T	5A	5C	5G	5T	6A	6C	6G	6T	7A	7C	7G	7T	8A	8C	8G	8T	9A	9C	9G	9T	10A	10C	10G	10T	11A	11C	11G	11T	3MGW	4MGW	5MGW	6MGW	7MGW
-2.31265	0	-0.00931477	-0.0135506	0.00238809	0	-0.0221047	-0.0255823	-0.00649615	0	-0.0216181	-0.0358784	0.000906253	0	-0.0475655	0.00768926	0.0198081	0	-0.104196	-0.136104	-0.0872571	0	0	0	0	0	0	0	0.115199	0	-0.069169	-0.0445536	0.00829489	0	-0.0231948	-0.0562502	-0.0139448	0	-0.0269563	-0.0265448	-0.00582265	0	-0.0108926	-0.0110215	0.00131048	0.00311372	-0.0104897	0.00325489	0.00992226	0.0109903
Pou3f4_3773.1
Intercept	1A	1C	1G	1T	2A	2C	2G	2T	3A	3C	3G	3T	4A	4C	4G	4T	5A	5C	5G	5T	6A	6C	6G	6T	7A	7C	7G	7T	8A	8C	8G	8T	9A	9C	9G	9T	10A	10C	10G	10T	11A	11C	11G	11T	3MGW	4MGW	5MGW	6MGW	7MGW
-1.74779	0	-0.010727	-0.0140307	-0.00137908	0	-0.0212404	-0.0212367	-0.00919373	0	-0.0247758	-0.030571	0.00181372	0	-0.047425	-0.0306882	0.0590082	0	-0.0125985	-0.0929577	0.0166865	0	0	0	0	0	0	0	0.116331	0	-0.0588998	-0.0290502	0.0434551	0	-0.032284	-0.0605833	-0.0187468	0	-0.0258385	-0.0212931	-0.00726135	0	-0.00635132	-0.0081804	0.00302152	0.0121594	-0.000293353	0.0212873	0.00203742	0.01617
Pou4f3_2791.1
Intercept	1A	1C	1G	1T	2A	2C	2G	2T	3A	3C	3G	3T	4A	4C	4G	4T	5A	5C	5G	5T	6A	6C	6G	6T	7A	7C	7G	7T	8A	8C	8G	8T	9A	9C	9G	9T	10A	10C	10G	10T	11A	11C	11G	11T	3MGW	4MGW	5MGW	6MGW	7MGW
-0.827006	0	-0.0138223	-0.0152398	-0.00415712	0	-0.0325131	-0.0333325	-0.0168032	0	-0.0407299	-0.0498047	-0.00511892	0	-0.0798702	-0.0377602	0.0332033	0	-0.089643	-0.127856	-0.0638081	0	0	0	0	0	0	0	0.0125116	0	-0.0602026	-0.0406312	0.0358835	0	-0.0255201	-0.0671592	-0.0260501	0	-0.0332862	-0.0307224	-0.0134258	0	-0.00703667	-0.00989847	0.00414222	0.00275154	0.00091377	0.014829	0.0501404	0.0177371
Pou6f1_1731.2
Intercept	1A	1C	1G	1T	2A	2C	2G	2T	3A	3C	3G	3T	4A	4C	4G	4T	5A	5C	5G	5T	6A	6C	6G	6T	7A	7C	7G	7T	8A	8C	8G	8T	9A	9C	9G	9T	10A	10C	10G	10T	11A	11C	11G	11T	3MGW	4MGW	5MGW	6MGW	7MGW
-0.464881	0	-0.0146353	-0.0157631	-0.00147612	0	-0.0252581	-0.0238165	-0.00763291	0	-0.0294454	-0.0394564	-0.00983231	0	-0.0979113	-0.0768135	0.00766457	0	-0.12381	-0.138057	-0.0931987	0	0	0	0	0	0	0	-0.0297449	0	-0.0431684	-0.0454286	0.0627267	0	-0.0640734	-0.0710425	-0.0294998	0	-0.0176409	-0.0148123	0.00387977	0	-0.00515623	-0.00932674	0.00438226	-0.000879799	-0.0191884	0.0172811	0.119625	0.0193904
Pou6f1_3733.1
Intercept	1A	1C	1G	1T	2A	2C	2G	2T	3A	3C	3G	3T	4A	4C	4G	4T	5A	5C	5G	5T	6A	6C	6G	6T	7A	7C	7G	7T	8A	8C	8G	8T	9A	9C	9G	9T	10A	10C	10G	10T	11A	11C	11G	11T	3MGW	4MGW	5MGW	6MGW	7MGW
0.285635	0	-0.0132529	-0.0141006	-0.00112797	0	-0.0196274	-0.021129	-0.00648069	0	-0.030833	-0.0381072	-0.00877988	0	-0.0721988	-0.0504474	0.0304769	0	-0.129081	-0.134021	-0.1036	0	0	0	0	0	0	0	-0.0533823	0	-0.0477723	-0.0516777	0.0496886	0	-0.0660787	-0.0718922	-0.0359983	0	-0.0188673	-0.0125732	0.00325326	0	-0.00516331	-0.0087167	0.00430673	-0.000990637	-0.00990854	0.0157364	0.0925607	0.00828374
Prop1_3949.1
Intercept	1A	1C	1G	1T	2A	2C	2G	2T	3A	3C	3G	3T	4A	4C	4G	4T	5A	5C	5G	5T	6A	6C	6G	6T	7A	7C	7G	7T	8A	8C	8G	8T	9A	9C	9G	9T	10A	10C	10G	10T	11A	11C	11G	11T	3MGW	4MGW	5MGW	6MGW	7MGW
1.35205	0	-0.0148538	-0.0170738	-0.00668729	0	-0.015426	-0.0200352	-0.00066012	0	-0.0193332	-0.0249103	0.00501609	0	-0.0427168	-0.0507093	0.041425	0	-0.0971946	-0.0869838	-0.0398145	0	0	0	0	0	0	0	-0.0531923	0	-0.0268048	-0.0468298	0.0602034	0	-0.0621784	-0.0652188	-0.0322986	0	-0.0288985	-0.0274923	-0.013907	0	-0.00933406	-0.0142169	-0.00399708	0.00550618	-0.0110792	-0.00907415	0.0252315	0.0347004
Prrx1_3442.1
Intercept	1A	1C	1G	1T	2A	2C	2G	2T	3A	3C	3G	3T	4A	4C	4G	4T	5A	5C	5G	5T	6A	6C	6G	6T	7A	7C	7G	7T	8A	8C	8G	8T	9A	9C	9G	9T	10A	10C	10G	10T	11A	11C	11G	11T	3MGW	4MGW	5MGW	6MGW	7MGW
1.93331	0	-0.0130612	-0.0116421	-0.00653724	0	-0.0264903	-0.0162616	-0.0165581	0	-0.0259749	-0.0292194	-0.00294338	0	-0.0144829	-0.0435349	0.0744118	0	-0.0972661	-0.112513	-0.0273221	0	0	0	0	0	0	0	-0.106358	0	0.023783	-0.0150119	0.128086	0	-0.0594188	-0.0677275	-0.033987	0	-0.0213368	-0.0105025	-0.00914999	0	-0.0035261	-0.00246468	0.00772535	0.01087	5.93045e-05	0.00180667	0.0347031	0.0477284
Prrx2_3072.1
Intercept	1A	1C	1G	1T	2A	2C	2G	2T	3A	3C	3G	3T	4A	4C	4G	4T	5A	5C	5G	5T	6A	6C	6G	6T	7A	7C	7G	7T	8A	8C	8G	8T	9A	9C	9G	9T	10A	10C	10G	10T	11A	11C	11G	11T	3MGW	4MGW	5MGW	6MGW	7MGW
2.49715	0	-0.00994068	-0.0115429	-0.0034348	0	-0.0263697	-0.0237871	-0.00841432	0	-0.0343069	-0.0355057	-0.00188862	0	-0.0489709	-0.0501389	0.0551284	0	-0.0736843	-0.0792368	-0.00538445	0	0	0	0	0	0	0	-0.0885495	0	-0.0128023	-0.0543298	0.0725254	0	-0.0665735	-0.0624447	-0.0327619	0	-0.0246152	-0.0210925	-0.0124885	0	-0.00735331	-0.00943317	-0.000976992	0.00223179	-0.0111176	-0.0170935	0.0188273	0.0322941
Rax_3443.1
Intercept	1A	1C	1G	1T	2A	2C	2G	2T	3A	3C	3G	3T	4A	4C	4G	4T	5A	5C	5G	5T	6A	6C	6G	6T	7A	7C	7G	7T	8A	8C	8G	8T	9A	9C	9G	9T	10A	10C	10G	10T	11A	11C	11G	11T	3MGW	4MGW	5MGW	6MGW	7MGW
1.91543	0	-0.0118116	-0.0100948	-0.00568141	0	-0.0190606	-0.0133865	-0.0125019	0	-0.0161069	-0.0139173	0.00197281	0	-0.0294807	-0.0293057	0.0568964	0	-0.0273895	-0.0702467	0.0267995	0	0	0	0	0	0	0	-0.1111	0	0.0288489	-0.0188849	0.105925	0	-0.0496026	-0.0575295	-0.0270701	0	-0.0145637	-0.00230797	-0.00555087	0	-0.00171504	-0.00270745	0.00302755	0.0107919	-0.00896484	-0.00648504	0.0398726	0.0436794
Rhox11_1765.2
Intercept	1A	1C	1G	1T	2A	2C	2G	2T	3A	3C	3G	3T	4A	4C	4G	4T	5A	5C	5G	5T	6A	6C	6G	6T	7A	7C	7G	7T	8A	8C	8G	8T	9A	9C	9G	9T	10A	10C	10G	10T	11A	11C	11G	11T	3MGW	4MGW	5MGW	6MGW	7MGW
2.45225	0	-0.00731538	-0.00621844	-0.00162631	0	-0.0219	-0.0136555	-0.00684236	0	-0.0565198	-0.0326226	-0.000700029	0	-0.0464601	-0.0054415	-0.0166821	0	-0.238143	-0.136564	-0.255231	0	0	0	0	0	0	0	-0.126209	0	-0.105155	-0.122285	-0.089253	0	0.0143693	-0.00161152	0.0250953	0	0.0136172	-0.00799097	0.00973434	0	-0.00425009	-0.00568183	-0.00108667	0.00711921	-0.00227486	-0.0202862	-0.0296221	0.00438118
Rhox11_2205.1
Intercept	1A	1C	1G	1T	2A	2C	2G	2T	3A	3C	3G	3T	4A	4C	4G	4T	5A	5C	5G	5T	6A	6C	6G	6T	7A	7C	7G	7T	8A	8C	8G	8T	9A	9C	9G	9T	10A	10C	10G	10T	11A	11C	11G	11T	3MGW	4MGW	5MGW	6MGW	7MGW
2.63555	0	-0.00861224	-0.00680708	-0.00115414	0	-0.0219165	-0.0141931	-0.00517782	0	-0.052934	-0.0292334	-0.00200091	0	-0.0423614	-0.0113457	-0.00896241	0	-0.211346	-0.0984887	-0.225691	0	0	0	0	0	0	0	-0.1169	0	-0.10886	-0.123987	-0.10513	0	0.0128537	0.000930704	0.0236076	0	0.0137125	-0.00587507	0.00962499	0	-0.00508438	-0.00544749	-0.000625926	0.00649491	0.000140717	-0.0178916	-0.0420776	-0.000228909
Rhox6_4251.1
Intercept	1A	1C	1G	1T	2A	2C	2G	2T	3A	3C	3G	3T	4A	4C	4G	4T	5A	5C	5G	5T	6A	6C	6G	6T	7A	7C	7G	7T	8A	8C	8G	8T	9A	9C	9G	9T	10A	10C	10G	10T	11A	11C	11G	11T	3MGW	4MGW	5MGW	6MGW	7MGW
1.21038	0	-0.0119692	-0.00968079	-0.00195685	0	-0.0242005	-0.0205166	-0.00942638	0	-0.0232792	-0.0327972	-0.0090384	0	-0.0491031	-0.022955	0.0616417	0	-0.103008	-0.118349	-0.0639709	0	0	0	0	0	0	0	-0.0573866	0	0.0227437	-0.0253177	0.0988043	0	-0.0624378	-0.0811574	-0.0449799	0	-0.0196935	-0.0236593	-0.00782728	0	-0.010495	-0.00675672	-0.00400564	-0.00300775	-0.0197049	-0.00455381	0.0833855	0.0260066
Shox2_2641.2
Intercept	1A	1C	1G	1T	2A	2C	2G	2T	3A	3C	3G	3T	4A	4C	4G	4T	5A	5C	5G	5T	6A	6C	6G	6T	7A	7C	7G	7T	8A	8C	8G	8T	9A	9C	9G	9T	10A	10C	10G	10T	11A	11C	11G	11T	3MGW	4MGW	5MGW	6MGW	7MGW
3.82386	0	-0.013987	-0.0124225	-0.00634658	0	-0.0278631	-0.0242885	-0.0128715	0	-0.0302361	-0.0344821	0.00599071	0	-0.0539519	-0.0618981	0.0551471	0	-0.0863629	-0.0901698	-0.0170724	0	0	0	0	0	0	0	-0.17838	0	-0.00354422	-0.0571979	0.11176	0	-0.0726519	-0.0675559	-0.025438	0	-0.0196456	-0.0144912	-0.010852	0	-0.00671047	-0.00665001	0.000306272	0.00203794	-0.013537	-0.0117172	0.0677745	0.0468035
Six1_0935.2
Intercept	1A	1C	1G	1T	2A	2C	2G	2T	3A	3C	3G	3T	4A	4C	4G	4T	5A	5C	5G	5T	6A	6C	6G	6T	7A	7C	7G	7T	8A	8C	8G	8T	9A	9C	9G	9T	10A	10C	10G	10T	11A	11C	11G	11T	3MGW	4MGW	5MGW	6MGW	7MGW
2.90421	0	-0.00797904	-0.00404474	-0.00270612	0	-0.0142623	-0.00677401	-0.00497533	0	-0.0214231	0.0141333	0.00472231	0	-0.165554	-0.099064	-0.126648	0	0.16948	0.144404	0.2716	0	0	0	0	0	0	0	0.265696	0	0.0121535	-0.0746053	-0.0713434	0	0.017319	-0.0291434	0.0220913	0	-0.00337119	-0.00156714	0.0110868	0	-0.00240586	-0.00397572	0.00398723	0.0062762	-0.0217667	-0.0117199	0.0635718	-0.025952
Six2_2307.2
Intercept	1A	1C	1G	1T	2A	2C	2G	2T	3A	3C	3G	3T	4A	4C	4G	4T	5A	5C	5G	5T	6A	6C	6G	6T	7A	7C	7G	7T	8A	8C	8G	8T	9A	9C	9G	9T	10A	10C	10G	10T	11A	11C	11G	11T	3MGW	4MGW	5MGW	6MGW	7MGW
3.49478	0	-0.00907731	-0.00360927	-0.00347214	0	-0.0142591	-0.00817255	-0.00759878	0	-0.0206172	0.0105443	0.00546399	0	-0.157749	-0.100704	-0.127055	0	0.154629	0.160658	0.243449	0	0	0	0	0	0	0	0.202522	0	0.0336602	-0.0825821	-0.065453	0	0.0212346	-0.0211123	0.0207356	0	-0.000369498	0.000780187	0.00848232	0	-0.00149043	-0.00221339	0.00547117	0.00745126	-0.015356	-0.0193021	0.0647298	-0.0218461
Six3_1732.2
Intercept	1A	1C	1G	1T	2A	2C	2G	2T	3A	3C	3G	3T	4A	4C	4G	4T	5A	5C	5G	5T	6A	6C	6G	6T	7A	7C	7G	7T	8A	8C	8G	8T	9A	9C	9G	9T	10A	10C	10G	10T	11A	11C	11G	11T	3MGW	4MGW	5MGW	6MGW	7MGW
2.45631	0	-0.0103774	-0.00709154	-0.00357151	0	-0.016981	-0.00762532	-0.00703225	0	-0.0239307	0.00699178	0.00822667	0	-0.134405	-0.0885856	-0.0991024	0	0.138787	0.143966	0.221034	0	0	0	0	0	0	0	0.277749	0	0.0195373	-0.0738892	-0.0657889	0	0.00877008	-0.0271386	0.0114959	0	-0.00593659	-0.00556728	0.00517779	0	-0.0029452	-0.00278867	0.00474132	0.000413372	-0.017669	-0.0172311	0.0463498	-0.0210453
Six4_2860.1
Intercept	1A	1C	1G	1T	2A	2C	2G	2T	3A	3C	3G	3T	4A	4C	4G	4T	5A	5C	5G	5T	6A	6C	6G	6T	7A	7C	7G	7T	8A	8C	8G	8T	9A	9C	9G	9T	10A	10C	10G	10T	11A	11C	11G	11T	3MGW	4MGW	5MGW	6MGW	7MGW
1.79751	0	-0.00677179	-0.00289467	-0.00257361	0	-0.0146388	-0.003476	0.00311135	0	-0.0179981	0.0177244	0.00305975	0	-0.122134	-0.0773818	-0.0720567	0	0.101088	0.0971387	0.125666	0	0	0	0	0	0	0	0.145506	0	0.0222784	-0.0439721	-0.0422597	0	0.0119469	-0.0232124	0.00259979	0	0.000386716	0.00115613	0.00670337	0	-0.00124035	-0.00368989	0.0029873	0.0018743	-0.00321882	-0.0108057	0.0522552	-0.00145863
Six6_2267.4
Intercept	1A	1C	1G	1T	2A	2C	2G	2T	3A	3C	3G	3T	4A	4C	4G	4T	5A	5C	5G	5T	6A	6C	6G	6T	7A	7C	7G	7T	8A	8C	8G	8T	9A	9C	9G	9T	10A	10C	10G	10T	11A	11C	11G	11T	3MGW	4MGW	5MGW	6MGW	7MGW
2.59995	0	-0.00722863	-0.00427282	-0.0024879	0	-0.0149219	-0.00763819	-0.00506157	0	-0.0225585	0.00765097	0.00553598	0	-0.141843	-0.103211	-0.100087	0	0.150285	0.126707	0.246114	0	0	0	0	0	0	0	0.263411	0	0.00698717	-0.0808935	-0.0741545	0	0.00721176	-0.0269265	0.0128553	0	-0.00491506	-0.00552956	0.00707992	0	-0.00172829	-0.00392356	0.00402623	-0.000902465	-0.0233365	-0.00969867	0.0448787	-0.0218068
Six6_2267.5
Intercept	1A	1C	1G	1T	2A	2C	2G	2T	3A	3C	3G	3T	4A	4C	4G	4T	5A	5C	5G	5T	6A	6C	6G	6T	7A	7C	7G	7T	8A	8C	8G	8T	9A	9C	9G	9T	10A	10C	10G	10T	11A	11C	11G	11T	3MGW	4MGW	5MGW	6MGW	7MGW
1.30678	0	-0.00803198	-0.00519143	0.00150095	0	-0.0131079	-0.00723212	-0.000512181	0	-0.0191011	-0.000544563	0.00754775	0	-0.106155	-0.0769565	-0.0529607	0	0.0845696	0.0542548	0.167282	0	0	0	0	0	0	0	0.203836	0	-0.00507077	-0.0680401	-0.0351989	0	-0.012979	-0.0374879	-0.000797312	0	-0.012832	-0.0134105	-0.00267024	0	-0.00600708	-0.00737846	0.000430594	-0.00186745	-0.0264569	-0.00942852	0.0522932	-0.00431222
Tcf1_2666.2
Intercept	1A	1C	1G	1T	2A	2C	2G	2T	3A	3C	3G	3T	4A	4C	4G	4T	5A	5C	5G	5T	6A	6C	6G	6T	7A	7C	7G	7T	8A	8C	8G	8T	9A	9C	9G	9T	10A	10C	10G	10T	11A	11C	11G	11T	3MGW	4MGW	5MGW	6MGW	7MGW
-2.12257	0	-0.00755332	-0.00566382	-0.00256344	0	-0.0114723	-0.00547083	-0.00505278	0	-0.0136707	-0.00900681	0.014742	0	0.0119521	0.000603583	0.0970909	0	-0.130008	-0.124312	-0.134629	0	0	0	0	0	0	0	0.113339	0	0.0421164	-0.00642744	0.0631417	0	-0.0484109	-0.0508234	-0.0258635	0	-0.0102658	-0.011269	-0.00984976	0	-0.00145129	-0.00563993	-0.00235115	-0.0176968	-0.020063	-0.0124255	0.0893424	0.0173895
Tcf2_0913.2
Intercept	1A	1C	1G	1T	2A	2C	2G	2T	3A	3C	3G	3T	4A	4C	4G	4T	5A	5C	5G	5T	6A	6C	6G	6T	7A	7C	7G	7T	8A	8C	8G	8T	9A	9C	9G	9T	10A	10C	10G	10T	11A	11C	11G	11T	3MGW	4MGW	5MGW	6MGW	7MGW
-0.894918	0	-0.00849152	-0.00566029	-0.0032279	0	-0.0186551	-0.00664791	-0.00814878	0	-0.01476	-0.00257075	0.00282636	0	0.001813	-0.00481799	0.0766868	0	-0.10424	-0.101203	-0.0818197	0	0	0	0	0	0	0	0.0155794	0	0.0316447	-0.0182979	0.0476378	0	-0.0390955	-0.0471527	-0.0214484	0	-0.012556	-0.0128899	-0.00788489	0	-0.00286153	-0.00651882	-0.00194341	-0.00997227	-0.0161177	-0.011172	0.0809786	0.025436
Tgif1_2342.2
Intercept	1A	1C	1G	1T	2A	2C	2G	2T	3A	3C	3G	3T	4A	4C	4G	4T	5A	5C	5G	5T	6A	6C	6G	6T	7A	7C	7G	7T	8A	8C	8G	8T	9A	9C	9G	9T	10A	10C	10G	10T	11A	11C	11G	11T	3MGW	4MGW	5MGW	6MGW	7MGW
2.38287	0	0.00131736	0.00530078	-0.000723694	0	0.000709239	0.00435609	0.00379545	0	-0.00413063	0.0075671	-0.0141489	0	-0.0650616	-0.0721436	-0.0388715	0	0.0163927	0.182168	-0.0166431	0	0	0	0	0	0	0	-0.162219	0	-0.0887173	-0.0199247	-0.0811177	0	-0.0082678	0.0166099	0.00459431	0	0.016264	0.00355765	0.000951717	0	0.00123973	-0.00884466	-0.00161224	-0.00322046	-0.0136859	0.0263872	0.0153062	-0.00859279
Tgif2_3451.1
Intercept	1A	1C	1G	1T	2A	2C	2G	2T	3A	3C	3G	3T	4A	4C	4G	4T	5A	5C	5G	5T	6A	6C	6G	6T	7A	7C	7G	7T	8A	8C	8G	8T	9A	9C	9G	9T	10A	10C	10G	10T	11A	11C	11G	11T	3MGW	4MGW	5MGW	6MGW	7MGW
2.59707	0	0.000284926	-0.000439917	2.68581e-05	0	0.000892014	0.00191781	0.00651288	0	-0.00791754	0.00510593	-0.014477	0	-0.0632019	-0.0582587	-0.0238776	0	0.0728397	0.191755	0.0463447	0	0	0	0	0	0	0	-0.0978104	0	-0.0854324	-0.0219272	-0.0936975	0	-0.0037311	0.0142684	0.00141376	0	0.00958366	0.00403176	0.00198237	0	0.00409584	-0.00453989	-0.000474756	-3.50878e-05	-0.0104893	0.0178081	-0.00435251	-0.00836492
Titf1_1722.2
Intercept	1A	1C	1G	1T	2A	2C	2G	2T	3A	3C	3G	3T	4A	4C	4G	4T	5A	5C	5G	5T	6A	6C	6G	6T	7A	7C	7G	7T	8A	8C	8G	8T	9A	9C	9G	9T	10A	10C	10G	10T	11A	11C	11G	11T	3MGW	4MGW	5MGW	6MGW	7MGW
0.930177	0	-0.00598954	-0.0116174	-0.00132917	0	0.000563147	-0.00593114	0.00538213	0	-0.0349712	-0.0409397	0.00564077	0	-0.0589333	-0.0425384	-0.0163456	0	-0.0131967	0.0230085	0.00961089	0	0	0	0	0	0	0	0.0293741	0	-0.0174495	-0.00377516	0.0382515	0	-0.0385358	-0.000835993	-0.0199194	0	0.00257933	0.00480339	0.0123787	0	-0.00245161	-0.00359388	-0.000260456	0.0142023	-2.46346e-06	-0.0127382	0.0186295	-0.0242953
Tlx2_3498.2
Intercept	1A	1C	1G	1T	2A	2C	2G	2T	3A	3C	3G	3T	4A	4C	4G	4T	5A	5C	5G	5T	6A	6C	6G	6T	7A	7C	7G	7T	8A	8C	8G	8T	9A	9C	9G	9T	10A	10C	10G	10T	11A	11C	11G	11T	3MGW	4MGW	5MGW	6MGW	7MGW
-0.308301	0	-0.0115923	-0.0124779	-0.00172333	0	-0.0195814	-0.0195507	-0.000654786	0	-0.0284929	-0.0284711	0.00761098	0	-0.0172347	-0.0397439	0.0335506	0	-0.0908698	-0.0547467	-0.0625818	0	0	0	0	0	0	0	0.00724806	0	-0.0250062	-0.0548266	0.0138387	0	-0.0513503	-0.0467674	-0.0259284	0	-0.0187156	-0.0167654	-0.00619704	0	-0.0058654	-0.00695539	0.00152232	-0.00419951	-0.011286	-0.0108529	0.0275938	0.0273981
Uncx4.1_2281.2
Intercept	1A	1C	1G	1T	2A	2C	2G	2T	3A	3C	3G	3T	4A	4C	4G	4T	5A	5C	5G	5T	6A	6C	6G	6T	7A	7C	7G	7T	8A	8C	8G	8T	9A	9C	9G	9T	10A	10C	10G	10T	11A	11C	11G	11T	3MGW	4MGW	5MGW	6MGW	7MGW
2.22419	0	-0.0135547	-0.0160155	-0.0102434	0	-0.0221999	-0.0202987	-0.00801217	0	-0.0319346	-0.0338352	0.00188323	0	-0.0205838	-0.0463415	0.0681254	0	-0.169208	-0.116419	-0.0955637	0	0	0	0	0	0	0	-0.145517	0	0.00753124	-0.038891	0.102263	0	-0.0769689	-0.0734398	-0.0369978	0	-0.0280602	-0.0244457	-0.0115528	0	-0.0108095	-0.0121944	0.00179913	0.00743447	0.00307242	0.0127313	0.0430678	0.0417989
Vax1_3499.1
Intercept	1A	1C	1G	1T	2A	2C	2G	2T	3A	3C	3G	3T	4A	4C	4G	4T	5A	5C	5G	5T	6A	6C	6G	6T	7A	7C	7G	7T	8A	8C	8G	8T	9A	9C	9G	9T	10A	10C	10G	10T	11A	11C	11G	11T	3MGW	4MGW	5MGW	6MGW	7MGW
3.06919	0	-0.0102059	-0.0118601	-0.000729773	0	-0.0254593	-0.0237979	-0.0101326	0	-0.0349088	-0.0360593	-0.000930931	0	-0.0563359	-0.0858365	0.0379705	0	-0.0526083	-0.0674275	0.0247303	0	0	0	0	0	0	0	-0.172709	0	0.0107543	-0.0417868	0.0821838	0	-0.0646524	-0.0633155	-0.0298712	0	-0.0223023	-0.0230996	-0.0013342	0	-0.00261948	-0.00592156	0.00596053	0.0102959	-0.0233451	0.00648973	0.0737937	0.0299051
Vax2_3500.1
Intercept	1A	1C	1G	1T	2A	2C	2G	2T	3A	3C	3G	3T	4A	4C	4G	4T	5A	5C	5G	5T	6A	6C	6G	6T	7A	7C	7G	7T	8A	8C	8G	8T	9A	9C	9G	9T	10A	10C	10G	10T	11A	11C	11G	11T	3MGW	4MGW	5MGW	6MGW	7MGW
2.22134	0	-0.0107557	-0.0093781	-0.00318567	0	-0.0193301	-0.0174894	-0.00997041	0	-0.0354437	-0.027906	-0.00295796	0	-0.0263007	-0.0523043	0.0533296	0	-0.052679	-0.0814939	0.0195352	0	0	0	0	0	0	0	-0.0994934	0	0.000428064	-0.0288756	0.0811119	0	-0.0610329	-0.0644638	-0.0284956	0	-0.0234367	-0.0154954	-0.00725444	0	-0.00363218	-0.00324907	0.00540125	0.00934238	-0.00350314	0.00241019	0.0346675	0.0429257
Vsx1_1728.1
Intercept	1A	1C	1G	1T	2A	2C	2G	2T	3A	3C	3G	3T	4A	4C	4G	4T	5A	5C	5G	5T	6A	6C	6G	6T	7A	7C	7G	7T	8A	8C	8G	8T	9A	9C	9G	9T	10A	10C	10G	10T	11A	11C	11G	11T	3MGW	4MGW	5MGW	6MGW	7MGW
1.31377	0	-0.00561935	-0.0075383	-8.97201e-05	0	-0.0149144	-0.0170348	-0.000871996	0	-0.0195557	-0.0233402	0.00212902	0	-0.0282607	-0.039024	0.060627	0	-0.0863917	-0.108653	-0.0430991	0	0	0	0	0	0	0	-0.0916491	0	0.00165479	-0.0412943	0.0961444	0	-0.0644479	-0.059796	-0.0396842	0	-0.0245103	-0.0204689	-0.0105271	0	-0.000587562	-0.00678541	0.00655475	-0.0101013	-0.00471744	-0.00584611	0.0721988	0.0407863
[truncated: 25 more columns]
